# Supplementary material for: Validation of reference genes for quantitative real-time PCR during leaf and flower development in Petunia hybrida
Source: BMC Plant Biol. 2010 Jan 7;10:4. doi: 10.1186/1471-2229-10-4 (PMC2827423; doi:10.1186/1471-2229-10-4)
Supplement: Additional File 2 — Supplemental tables. [file 1471-2229-10-4-S2.XLS]

## Sheet: CV Mitchell
Gene	ACT	CYP	EF1alpha	GAPDH	RAN1	RPS13	SAND	TUB	UBQ
all	0.777	0.446	0.239	1.21	0.342	0.326	0.316	0.532	0.528
rep.	0.708	0.475	0.253	1.454	0.389	0.363	0.275	0.449	0.551
veg.	0.972	0.286	0.21	0.872	0.2	0.266	0.396	0.632	0.512
flowerA	0.051	0.335	0.28	1.07	0.266	0.25	0.149	0.337	0.335
flowerB	0.589	0.246	0.247	0.369	0.435	0.07	0.381	0.499	0.345
flowerC	0.635	0.094	0.325	0.516	0.183	0.309	0.107	0.35	0.617
flowerD	0.176	0.315	0.052	0.213	0.166	0.157	0.145	0.143	0.277
leafA	0.903	0.475	0.19	0.756	0.183	0.139	0.243	0.624	0.398
leafC	1.244	0.263	0.309	1.164	0.183	0.417	0.117	0.785	0.51

## Sheet: CV V30
Gene	ACT	CYP	EF1alpha	GAPDH	RPS13	RAN1	SAND	TUB	UBQ
all	0.731	0.673	1.405	1.687	0.848	0.633	1.819	0.773	0.856
reproductive	0.704	0.864	1.175	1.667	1.215	0.817	1.297	0.934	1.238
vegetative	0.283	0.318	0.294	0.637	0.156	0.22	0.372	0.221	0.14
flowerA	0.237	0.051	0.115	0.315	0.275	0.11	0.19	0.099	0.176
flowerB	0.109	0.107	0.255	0.888	0.547	0.085	0.674	0.183	0.48
flowerC	0.246	0.268	0.47	0.457	0.341	0.251	0.096	0.639	0.511
flowerD	0.075	0.057	0.055	0.812	0.085	0.17	0.235	0.215	0.144
leafA	0.12	0.377	0.152	0.352	0.109	0.135	0.6	0.091	0.064
leafC	0.427	0.295	0.104	0.26	0.055	0.111	0.025	0.079	0.087

## Sheet: M geNorm Mitchell
Gene	GAPDH	RAN1	TUB	CYP	SAND	ACT	UBQ	EF1alpha	RPS13
all	1.14614	0.502796	0.842874	0.735871	0.502796	0.970304	0.547459	0.604812	0.66676
rep.	1.26087	0.402563	0.825157	0.651034	0.578569	1.01749	0.484112	0.374212	0.374212
veg.	1.03568	0.469122	0.84585	0.704285	0.469122	0.925195	0.541437	0.625325	0.758023
flowerA	0.768324	0.464499	0.392178	0.365864	0.308599	0.213049	0.0959202	0.0547229	0.0547229
flowerB	0.353097	0.183253	0.663801	0.482563	0.136437	0.801185	0.136437	0.20993	0.282867
flowerC	0.281897	0.48728	0.321956	0.359212	0.439474	0.836775	0.629581	0.131546	0.131546
flowerD	0.345647	0.0783281	0.306205	0.536386	0.263211	0.161315	0.208118	0.130928	0.0783281
leafA	1.12305	0.243973	0.578657	0.686256	0.467409	0.804002	0.355619	0.111535	0.111535
leafC	1.37268	0.135118	0.750435	0.536208	0.135118	1.08613	0.359692	0.424211	0.310293

## Sheet: M geNorm V30
Gene	GADPH	SAND	EF1alpha	TUB	ACT	CYP	RAN1	RPS13	UBQ
all	2.61342	2.31567	1.86293	1.29306	1.17714	1.05978	0.963099	0.643682	0.643682
rep.	2.80295	2.41278	1.91901	1.33474	0.451682	1.13066	0.451682	0.986361	1.04856
veg.	0.772052	0.606549	0.26326	0.466832	0.541692	0.350626	0.20145	0.220485	0.20145
flowerA	0.440189	0.314183	0.245635	0.275718	0.339084	0.776971	0.108227	0.376061	0.108227
flowerB	0.968282	0.725252	0.314608	0.118807	0.184634	0.118807	0.245476	0.559138	0.478459
flowerC	0.634616	0.425743	0.282377	0.828242	0.579165	0.379292	0.51175	0.233923	0.233923
flowerD	0.444213	0.219784	0.0983368	0.197315	0.0245633	0.0245633	0.138628	0.107541	0.166376
leafA	0.388782	0.506152	0.132127	0.0682664	0.102724	0.288736	0.0682664	0.186198	0.116713
leafC	0.288884	0.0895738	0.150886	0.0873132	0.39747	0.240027	0.174529	0.0873132	0.13035

## Sheet: M qBasePlus Mitchell
Gene	ACT	CYP	EF1alpha	GAPDH	RAN1	RPS13	SAND	TUB	UBQ
all	1.479	0.982	0.85	1.764	0.935	0.959	0.915	1.193	1.061
rep.	1.259	0.966	0.807	1.418	0.929	0.921	0.821	1.118	1.035
veg.	1.72	0.985	0.89	2.157	0.901	0.958	1.084	1.332	1.102
flowerA	0.55	0.704	0.574	1.832	0.754	0.559	0.602	0.707	0.634
flowerB	1.282	0.764	0.596	0.796	0.713	0.598	0.671	1.099	0.691
flowerC	1.562	0.591	0.677	0.862	0.695	0.648	0.64	0.761	1.094
flowerD	0.368	0.578	0.298	0.428	0.338	0.339	0.37	0.368	0.487
leafA	1.41	1.121	0.776	2.24	0.824	0.765	0.897	1.075	1
leafC	2.287	1.073	1.025	2.376	0.952	1.045	0.927	1.524	1.146

## Sheet: M qBasePlus V30
Gene	ACT	CYP	EF1alpha	GAPDH	RPS13	RAN1	SAND	TUB	UBQ
all	2.11	2.185	2.894	3.656	2.339	2.129	3.44	2.27	2.487
reproductive	2.27	3.1	3.117	4.284	2.486	2.444	3.752	2.654	2.692
vegetative	0.732	0.697	0.6	1.101	0.507	0.533	0.736	0.614	0.489
flowerA	0.474	0.302	0.343	0.614	0.514	0.327	0.402	0.327	0.383
flowerB	0.692	0.655	0.781	1.819	1.108	0.706	1.226	0.684	1.044
flowerC	0.756	0.635	0.848	0.881	0.669	0.71	0.627	1.518	0.824
flowerD	0.316	0.312	0.296	1.23	0.293	0.361	0.429	0.414	0.346
leafA	0.369	0.727	0.388	0.664	0.424	0.366	0.917	0.343	0.357
leafC	0.777	0.492	0.317	0.509	0.286	0.341	0.267	0.293	0.294

## Sheet: NormFinder Mitchell
	Gene name	Stability value			Best gene	EF1alpha
	CYP	0.0256662			Stability value	0.0175293
	EF1alpha	0.0175293
	RPS13	0.0258022			Best combination of two genes	CYP and EF1alpha
	UBQ	0.0457829			Stability value for best combination of two genes	0.0169834
	ACT	0.0460942
	TUB	0.0528954
	SAND	0.0501893
	GAPDH	0.0695415
	RAN1	0.0780225
	Intragroup variation
	Group identifier	flowerA	flowerB	flowerC	flowerD	leafA	leafC
	CYP	0.00145218	0.000361358	6.40774e-05	0.0014881	0.00077937	0.000385272
	EF1alpha	0.000465371	8.79574e-05	0.000716591	0.000181597	0.00013857	0.00026331
	RPS13	0.000235052	8.79574e-05	0.000410071	0.000248757	0.00013857	0.00026331
	UBQ	0.000652916	0.014782	0.00491159	0.000471157	0.000208804	0.000954541
	ACT	3.9144e-06	0.012047	0.00431758	0.000260316	0.00792307	0.00874089
	TUB	0.000884816	0.0146093	0.00102324	7.73812e-05	0.0162524	0.00767889
	SAND	9.8827e-05	0.00134448	6.40774e-05	0.000222495	0.0204595	0.0157771
	GAPDH	0.0073265	0.0129088	0.00128216	0.000141465	0.0153514	0.0200322
	RAN1	0.000863051	0.0200134	0.000695607	0.000447187	0.0337142	0.0352302
	Intergroup variation
	Group identifier	flowerA	flowerB	flowerC	flowerD	leafA	leafC
	CYP	0.0147222	-0.032342	-0.0114541	0.00613436	0.0138548	0.00908472
	EF1alpha	-0.0124981	-0.0174052	0.00852758	0.00725831	0.00725152	0.00686589
	RPS13	-0.021277	-0.0210416	0.0188683	0.0360914	-0.015158	0.00251692
	UBQ	0.0223711	0.0480377	-0.0086967	-0.0641153	0.0223329	-0.0199297
	ACT	0.0539822	-0.0355797	-0.0215805	-0.00246775	-0.0184513	0.0240971
	TUB	-0.0462019	0.0299622	-0.0476873	0.0246806	0.0204905	0.0187559
	SAND	0.055099	-0.00595781	0.0413525	0.0155787	-0.0382869	-0.0677855
	GAPDH	-0.0261594	-0.0130228	0.0779142	0.0685302	-0.0710121	-0.03625
	RAN1	-0.0400379	0.0473493	-0.057244	-0.0916905	0.0789785	0.0626446

## Sheet: NormFinder V30
	Gene name	Stability value			Best gene	UBQ
	ACT	0.162264			Stability value	0.0532457
	CYP	0.862955
	EF1alpha	0.239481			Best combination of two genes	RAN1 and UBQ
	GAPDH	0.198529			Stability value for best combination of two genes	0.0692111
	RAN1	0.113118
	RPS13	0.199893
	SAND	0.216394
	TUB	0.30528
	UBQ	0.0532457
	Intragroup variation
	Group identifier	flowerA	flowerB	flowerC	flowerD	leafA	leafC
	ACT	0.0511427	0.0807734	0.0946954	0.00230724	1.19596e-05	0.00131202
	CYP	2.63317	2.59206	2.26516	1.02365	0.967142	0.0367168
	EF1alpha	0.002036	0.00613542	0.339793	4.91346e-05	6.29525e-05	0.00960718
	GAPDH	0.0316963	0.00538799	0.00372906	0.000519688	0.000188097	1.13218e-05
	RAN1	0.0172841	0.0506119	0.0717853	2.43264e-05	0.0241099	0.000112989
	RPS13	1.02904	0.11113	0.106068	1.00467e-05	2.12209e-05	0.000112989
	SAND	0.0575156	0.00538799	0.00372906	2.43264e-05	0.00486868	1.13218e-05
	TUB	0.538635	0.0673379	0.0982699	1.95631	1.19596e-05	0.00131202
	UBQ	0.00998676	0.0497074	0.0232496	1.00467e-05	0.000194101	0.000629364
	Intergroup variation
	Group identifier	flowerA	flowerB	flowerC	flowerD	leafA	leafC
	ACT	-0.138997	-0.111406	-0.0857184	0.109629	0.124546	0.101946
	CYP	0.829014	0.864666	0.872068	-0.905976	-0.99397	-0.665803
	EF1alpha	0.043163	-0.262949	-0.336862	0.227072	0.190536	0.13904
	GAPDH	-0.0319355	-0.277695	-0.225398	0.379008	0.0692473	0.0867722
	RAN1	-0.101544	-0.0595647	-0.0243793	0.114833	0.0831905	-0.0125351
	RPS13	-0.383443	0.0184634	0.0200534	0.208751	0.143805	-0.00762996
	SAND	-0.0214542	-0.2439	-0.304524	0.217841	0.199918	0.15212
	TUB	-0.18752	0.0278904	0.0780806	-0.371361	0.187654	0.265255
	UBQ	-0.00728448	0.0444943	0.00667991	0.0202027	-0.00492742	-0.0591649
	Gene name	Stability value			Best gene	UBQ
