# Supplementary material for: Validation of reference genes for quantitative real-time PCR during leaf and flower development in Petunia hybrida
Source: BMC Plant Biol. 2010 Jan 7;10:4. doi: 10.1186/1471-2229-10-4 (PMC2827423; doi:10.1186/1471-2229-10-4)
Supplement: Additional File 3 — Supplemental tables. [file 1471-2229-10-4-S3.XLS]

## Sheet: Intro
BestKeeper © - version 1
Determination of the "most stable" Housekeeping Genes in in real-time PCR by using Repeated Pair-wise Correlation Analysis
Calculation of the geometric average of the "best" Housekeeping Genes CPs => CP Index = BestKeeper
Repeated Pair-wise Correlation & Regression Analysis of the BestKeeper vs. Housekeeping Genes
Repeated Pair-wise Correlation & Regression Analysis of the BestKeeper vs. Target Genes
Determination of sample intergrity, by specific Housekeeping Gene expression variation [InVar]
BestKeeper: Repeated Pair-wise Correlation Analysis is efficiency corrected real-time qPCR
Publication	Biotechnology Letters 26: 509-512
Direct download (mirror)	http://bioinformatics.gene-quantification.info/bestkeeper.html				gene.quantification@wzw.tum.de
Direct support	http://www.wzw.tum.de/gene-quantification/bestkeeper.html				© 2004 M.W. Pfaffl
	name of the gene	efficiency of
		qPCR
Housekeeping genes
HKG 1	ACT	2		Housekeeping Gene(s) = black
HKG 2	CYP	2		Target Gene(s) = blue
HKG 3	EF1alpha	2
HKG 4	GAPDH	2			= cells for data and name input
HKG 5	RPS13	2
HKG 6	RAN3	2			= data output
HKG 7	SAND	2
HKG 8	TUB	2			= data output
HKG 9	UBQ	2
HKG 10		2
Target Genes					= print current page
Target Gene 1		2
Target Gene 2		2
Target Gene 3		2
Target Gene 4		2
Target Gene 5		2
Target Gene 6		2
Target Gene 7		2
Target Gene 8		2
Target Gene 9		2
Target Gene 10		2

## Sheet: HKG vs. BK
Determination of the "most stable" Housekeeping Genes in in real-time PCR by using Repeated Pair-wise Correlation Analysis.
Calculation of the geometric average of the "most stable" Housekeeping Genes => CP Index = BestKeeper									print HKG data input pages
CP data input:	ACT	CYP	EF1alpha	GAPDH	RPS13	RAN3	SAND	TUB	UBQ
	HKG 1	HKG 2	HKG 3	HKG 4	HKG 5	HKG 6	HKG 7	HKG 8	HKG 9	HKG 10	n	BestKeeper	InVar. [± CP]	InVar. [ ± % CP]	InVar. [± x-fold]	HKG 1	Diff. HKG 1 [CP]	Diff. HKG 1 [%]	HKG 2	Diff. HKG 2 [CP]	Diff. HKG 2 [%]	HKG 3	Diff. HKG 3 [CP]	Diff. HKG 3 [%]	HKG 4	Diff. HKG 4 [CP]	Diff. HKG 4 [%]	HKG 5	Diff. HKG 5 [CP]	Diff. HKG 5 [%]	HKG 6	Diff. HKG 6 [CP]	Diff. HKG 6 [%]	HKG 7	Diff. HKG 7 [CP]	Diff. HKG 7 [%]	HKG 8	Diff. HKG 8 [CP]	Diff. HKG 8 [%]	HKG 9	Diff. HKG 9 [CP]	Diff. HKG 9 [%]	HKG 10	Diff. HKG 10 [CP]	Diff. HKG 10 [%]	BestKeeper	Var. [CP]	Var. [% CP]	Var. [CP]
sample 1	20.5	15.69	16.46	20.11	19.45	15.2	21.49	18.88	13.71		9	17.7521	±0,77	±4,6	±0,49	20.5	0.148082	0.727608	15.69	0.00295608	0.0188441	16.46	-0.369645	-2.19639	20.11	0.951816	4.9682	19.45	0.559779	2.96333	15.2	-1.39881	-8.42719	21.49	0.371574	1.75948	18.88	0.0868418	0.462093	13.71	-1.17874	-7.91702				17.7521	±0,77	±4,6	0.77
sample 2	20.18	15.44	16.79	20.14	19.04	14.5	21.4	19.11	13.74		9	17.6169	±0,9	±5,39	±0,5	20.18	-0.171918	-0.844726	15.44	-0.247044	-1.57483	16.79	-0.0396445	-0.235564	20.14	0.981816	5.12479	19.04	0.149779	0.79289	14.5	-2.09881	-12.6444	21.4	0.281574	1.33331	19.11	0.316842	1.68594	13.74	-1.14874	-7.71552				17.6169	±0,9	±5,39	0.9
sample 3	20.3	14.92	16.86	20.35	19.61	15.22	21.45	18.73	13.76		9	17.7109	±0,84	±4,95	±0,61	20.3	-0.0519179	-0.255101	14.92	-0.767044	-4.88967	16.86	0.0303555	0.180369	20.35	1.19182	6.22093	19.61	0.719779	3.81032	15.22	-1.37881	-8.3067	21.45	0.331574	1.57007	18.73	-0.0631582	-0.33607	13.76	-1.12874	-7.58119				17.7109	±0,84	±4,95	0.84
sample 4	21.14	15.8	16.04	20.32	18.25	16.17	22.67	17.85	14.87		9	17.9485	±0,9	±4,62	±0,85	21.14	0.788082	3.87227	15.8	0.112956	0.72006	16.04	-0.789645	-4.69199	20.32	1.16182	6.06433	18.25	-0.640221	-3.38917	16.17	-0.428813	-2.5834	22.67	1.55157	7.34702	17.85	-0.943158	-5.01863	14.87	-0.0187442	-0.125895				17.9485	±0,9	±4,62	0.9
sample 5	21.62	15.48	16.3	20.05	17.94	16.05	22.09	17.76	14.72		9	17.8273	±0,86	±4,46	±0,72	21.62	1.26808	6.23077	15.48	-0.207044	-1.31984	16.3	-0.529645	-3.14709	20.05	0.891816	4.65502	17.94	-0.950221	-5.03023	16.05	-0.548813	-3.30634	22.09	0.971574	4.6006	17.76	-1.03316	-5.49752	14.72	-0.168744	-1.13337				17.8273	±0,86	±4,46	0.86
sample 6	21.48	15.77	16.36	20.02	18.2	16.63	22.58	18.08	15.06		9	18.0802	±0,79	±4	±0,76	21.48	1.12808	5.54288	15.77	0.0829561	0.528819	16.36	-0.469645	-2.79058	20.02	0.861816	4.49842	18.2	-0.690221	-3.65385	16.63	0.0311865	0.187884	22.58	1.46157	6.92085	18.08	-0.713158	-3.79478	15.06	0.171256	1.15024				18.0802	±0,79	±4	0.79
sample 7	19.08	14.07	15.7	19.99	17.89	14.9	20.8	16.36	14.2		9	16.8333	±0,93	±5,18	±0,48	19.08	-1.27192	-6.24962	14.07	-1.61704	-10.3081	15.7	-1.12964	-6.71223	19.99	0.831816	4.34183	17.89	-1.00022	-5.29492	14.9	-1.69881	-10.2345	20.8	-0.318426	-1.50781	16.36	-2.43316	-12.947	14.2	-0.688744	-4.62594				16.8333	±0,93	±5,18	0.93
sample 8	19.15	14.18	16.08	19.86	17.78	16.42	21.13	16.73	14.24		9	17.1366	±0,84	±4,62	±0,43	19.15	-1.20192	-5.90567	14.18	-1.50704	-9.60693	16.08	-0.749645	-4.45431	19.86	0.701816	3.66327	17.78	-1.11022	-5.87723	16.42	-0.178813	-1.07727	21.13	0.0115742	0.0548064	16.73	-2.06316	-10.9782	14.24	-0.648744	-4.35728				17.1366	±0,84	±4,62	0.84
sample 9	19.35	14.48	16.02	19.96	17.56	15.99	21.21	16.71	14.49		9	17.1625	±0,84	±4,51	±0,46	19.35	-1.00192	-4.92297	14.48	-1.20704	-7.69453	16.02	-0.809645	-4.81082	19.96	0.801816	4.18524	17.56	-1.33022	-7.04185	15.99	-0.608813	-3.66781	21.21	0.0915742	0.433622	16.71	-2.08316	-11.0847	14.49	-0.398744	-2.67816				17.1625	±0,84	±4,51	0.84
sample 10	18.02	14.71	16.46	20.41	18.63	14.77	21.12	17.94	13.23		9	17.0665	±1,09	±6,07	±0,67	18.02	-2.33192	-11.458	14.71	-0.977044	-6.22835	16.46	-0.369645	-2.19639	20.41	1.25182	6.53411	18.63	-0.260221	-1.37754	14.77	-1.82881	-11.0177	21.12	0.00157424	0.00745436	17.94	-0.853158	-4.53973	13.23	-1.65874	-11.1409				17.0665	±1,09	±6,07	1.09
sample 11	18.23	14.85	16.79	20.53	18.66	14.44	20.86	17.49	14.13		9	17.1689	±1,1	±6	±0,72	18.23	-2.12192	-10.4261	14.85	-0.837044	-5.33589	16.79	-0.0396445	-0.235564	20.53	1.37182	7.16047	18.66	-0.230221	-1.21873	14.44	-2.15881	-13.0058	20.86	-0.258426	-1.2237	17.49	-1.30316	-6.93422	14.13	-0.758744	-5.09609				17.1689	±1,1	±6	1.1
sample 12	18.77	14.97	15.84	20.28	18.74	15.34	20.92	17.71	12.38		9	17.0068	±1,02	±6,21	±0,6	18.77	-1.58192	-7.77282	14.97	-0.717044	-4.57093	15.84	-0.989645	-5.88037	20.28	1.12182	5.85555	18.74	-0.150221	-0.795233	15.34	-1.25881	-7.58376	20.92	-0.198426	-0.939586	17.71	-1.08316	-5.76358	12.38	-2.50874	-16.8499				17.0068	±1,02	±6,21	1.02
sample 13	23.59	17.83	18.66	19.2	19.97	16.79	24.09	19.91	16.21		9	19.4198	±1,11	±5,65	±2,97	23.59	3.23808	15.9105	17.83	2.14296	13.6607	18.66	1.83036	10.8758	19.2	0.0418163	0.218269	19.97	1.07978	5.71607	16.79	0.191187	1.15181	24.09	2.97157	14.071	19.91	1.11684	5.94281	16.21	1.32126	8.87419				19.4198	±1,11	±5,65	1.11
sample 14	23.95	18.28	18.21	19.33	20.12	17.29	24.34	19.38	16.46		9	19.5451	±1,21	±6,16	±3,92	23.95	3.59808	17.6793	18.28	2.59296	16.5293	18.21	1.38036	8.20193	19.33	0.171816	0.89683	20.12	1.22978	6.51013	17.29	0.691187	4.16407	24.34	3.22157	15.2548	19.38	0.586842	3.12264	16.46	1.57126	10.5533				19.5451	±1,21	±6,16	1.21
sample 15	23.85	18.35	18.82	19.13	20.33	17.75	24.42	20.24	16.22		9	19.7434	±1,12	±5,69	±3,64	23.85	3.49808	17.188	18.35	2.66296	16.9755	18.82	1.99036	11.8265	19.13	-0.0281837	-0.14711	20.33	1.43978	7.62182	17.75	1.15119	6.93535	24.42	3.30157	15.6336	20.24	1.44684	7.69877	16.22	1.33126	8.94136				19.7434	±1,12	±5,69	1.12
sample 16	23.36	16.67	16.69	19.46	18.65	15.39	21.59	19.66	14.58		9	18.2507	±1,18	±6,23	±2,34	23.36	3.00808	14.7803	16.67	0.982956	6.26604	16.69	-0.139645	-0.829753	19.46	0.301816	1.57539	18.65	-0.240221	-1.27167	15.39	-1.20881	-7.28253	21.59	0.471574	2.233	19.66	0.866842	4.61254	14.58	-0.308744	-2.07368				18.2507	±1,18	±6,23	1.18
sample 17	24.91	16.61	16.9	19.47	18.72	15.92	21.18	19.04	14.04		9	18.296	±1,61	±8,22	±7,51	24.91	4.55808	22.3963	16.61	0.922956	5.88356	16.9	0.0703555	0.418045	19.47	0.311816	1.62759	18.72	-0.170221	-0.901108	15.92	-0.678813	-4.08953	21.18	0.0615742	0.291566	19.04	0.246842	1.31347	14.04	-0.848744	-5.70058				18.296	±1,61	±8,22	1.61
sample 18	23.42	16.28	17.18	19.36	18.84	16.67	21.83	19.42	14.45		9	18.4188	±1,01	±5,05	±2,4	23.42	3.06808	15.0751	16.28	0.592956	3.77991	17.18	0.350355	2.08178	19.36	0.201816	1.05342	18.84	-0.0502212	-0.265858	16.67	0.0711865	0.428865	21.83	0.711574	3.36945	19.42	0.626842	3.33548	14.45	-0.438744	-2.94682				18.4188	±1,01	±5,05	1.01
sample 19	21.41	17.45	18.04	22.22	20.9	16.08	22.66	20.66	15.16		9	19.2157	±1,04	±5,61	±2,23	21.41	1.05808	5.19893	17.45	1.76296	11.2383	18.04	1.21036	7.19181	22.22	3.06182	15.9818	20.9	2.00978	10.6393	16.08	-0.518813	-3.12561	22.66	1.54157	7.29966	20.66	1.86684	9.93362	15.16	0.271256	1.82189				19.2157	±1,04	±5,61	1.04
sample 20	21.02	17.42	18	22.3	20.25	16.12	22.79	20.8	14.73		9	19.0793	±1,11	±6,07	±2,44	21.02	0.668082	3.28265	17.42	1.73296	11.0471	18	1.17036	6.95413	22.3	3.14182	16.3993	20.25	1.35978	7.19832	16.12	-0.478813	-2.88462	22.79	1.67157	7.91524	20.8	2.00684	10.6786	14.73	-0.158744	-1.0662				19.0793	±1,11	±6,07	1.11
sample 21	21.39	17.8	18.18	21.83	20.61	16	22.76	20.8	14.63		9	19.1423	±1,09	±6,15	±1,79	21.39	1.03808	5.10066	17.8	2.11296	13.4694	18.18	1.35036	8.02367	21.83	2.67182	13.9461	20.61	1.71978	9.10407	16	-0.598813	-3.60757	22.76	1.64157	7.77318	20.8	2.00684	10.6786	14.63	-0.258744	-1.73785				19.1423	±1,09	±6,15	1.09
sample 22	22.37	17.19	17.31	17.71	19.7	16.92	23.36	18.76	16.2		9	18.6951	±1,14	±6	±1,45	22.37	2.01808	9.91593	17.19	1.50296	9.58088	17.31	0.480355	2.85422	17.71	-1.44818	-7.55909	19.7	0.809779	4.28676	16.92	0.321187	1.935	23.36	2.24157	10.6143	18.76	-0.0331582	-0.176438	16.2	1.31126	8.80703				18.6951	±1,14	±6	1.14
sample 23	21.84	17.25	17.62	17.42	19.32	15.87	22.96	19.29	16.24		9	18.5096	±1,18	±6,51	±1,12	21.84	1.48808	7.31175	17.25	1.56296	9.96336	17.62	0.790355	4.69621	17.42	-1.73818	-9.0728	19.32	0.429779	2.27514	15.87	-0.728813	-4.39076	22.96	1.84157	8.72023	19.29	0.496842	2.64374	16.24	1.35126	9.07569				18.5096	±1,18	±6,51	1.18
sample 24	22.15	17.27	17.83	17.52	19.12	15.83	22.82	19.5	16.42		9	18.583	±1,2	±6,71	±1,18	22.15	1.79808	8.83495	17.27	1.58296	10.0909	17.83	1.00036	5.94401	17.52	-1.63818	-8.55083	19.12	0.229779	1.21639	15.83	-0.768813	-4.63174	22.82	1.70157	8.0573	19.5	0.706842	3.76117	16.42	1.53126	10.2847				18.583	±1,2	±6,71	1.2
sample 25	23.07	16.59	17.19	20.4	19.06	16.91	22.18	19.79			8	19.2668	±5,34	±35,23	±1,84	23.07	2.71808	13.3554	16.59	0.902956	5.75606	17.19	0.360355	2.14119	20.4	1.24182	6.48191	19.06	0.169779	0.898765	16.91	0.311187	1.87475	22.18	1.06157	5.02677	19.79	0.996842	5.30428	0	-14.8887	-100				19.2668	±5,34	±35,23	5.34
sample 26	22.98	16.78	17.08	20.67	19.37	16.07	22.06	20.34	15.81		9	18.851	±0,89	±4,63	±1,61	22.98	2.62808	12.9132	16.78	1.09296	6.96725	17.08	0.250355	1.48759	20.67	1.51182	7.89123	19.37	0.479779	2.53983	16.07	-0.528813	-3.18585	22.06	0.941574	4.45854	20.34	1.54684	8.23088	15.81	0.921256	6.1876				18.851	±0,89	±4,63	0.89
sample 27	23.2	16.61	17.14	20.69	19.63	16.68	21.98	19.48	15.33		9	18.8023	±0,83	±4,01	±1,91	23.2	2.84808	13.9942	16.61	0.922956	5.88356	17.14	0.310355	1.8441	20.69	1.53182	7.99562	19.63	0.739779	3.9162	16.68	0.0811865	0.489111	21.98	0.861574	4.07973	19.48	0.686842	3.65474	15.33	0.441256	2.96369				18.8023	±0,83	±4,01	0.83
sample 28	21.13	14.95	16.54	19.65	18.75	15.99	21.93	17.4	14.8		9	17.738	±0,73	±3,91	±0,49	21.13	0.778082	3.82314	14.95	-0.737044	-4.69842	16.54	-0.289645	-1.72104	19.65	0.491816	2.56713	18.75	-0.140221	-0.742295	15.99	-0.608813	-3.66781	21.93	0.811574	3.84297	17.4	-1.39316	-7.41311	14.8	-0.0887442	-0.596049				17.738	±0,73	±3,91	0.73
sample 29	21.27	15.47	16.16	19.58	18.43	16.03	22.13	17.19	15.14		9	17.7753	±0,84	±4,39	±0,58	21.27	0.918082	4.51103	15.47	-0.217044	-1.38359	16.16	-0.669645	-3.97896	19.58	0.421816	2.20176	18.43	-0.460221	-2.43629	16.03	-0.568813	-3.42683	22.13	1.01157	4.79001	17.19	-1.60316	-8.53054	15.14	0.251256	1.68756				17.7753	±0,84	±4,39	0.84
sample 30	21.43	15.35	16.27	19.68	18.45	15.71	21.56	17.27	15.54		9	17.7696	±0,84	±4,6	±0,58	21.43	1.07808	5.2972	15.35	-0.337044	-2.14855	16.27	-0.559645	-3.32535	19.68	0.521816	2.72373	18.45	-0.440221	-2.33042	15.71	-0.888813	-5.35468	21.56	0.441574	2.09094	17.27	-1.52316	-8.10485	15.54	0.651256	4.37415				17.7696	±0,84	±4,6	0.84
sample 31	20.06	15.14	16.43	20.65	17.95	15.87	21.89	16.73	14.59		9	17.5363	±1,01	±5,31	±0,79	20.06	-0.291918	-1.43435	15.14	-0.547044	-3.48723	16.43	-0.399645	-2.37465	20.65	1.49182	7.78684	17.95	-0.940221	-4.97729	15.87	-0.728813	-4.39076	21.89	0.771574	3.65356	16.73	-2.06316	-10.9782	14.59	-0.298744	-2.00651				17.5363	±1,01	±5,31	1.01
sample 32	19.5	14.92	16.4	20.84	18.48	15.85	22.08	16.52	15.6		9	17.6442	±1,18	±6,36	±0,96	19.5	-0.851918	-4.18593	14.92	-0.767044	-4.88967	16.4	-0.429645	-2.5529	20.84	1.68182	8.77858	18.48	-0.410221	-2.17161	15.85	-0.748813	-4.51125	22.08	0.961574	4.55325	16.52	-2.27316	-12.0957	15.6	0.711256	4.77714				17.6442	±1,18	±6,36	1.18
sample 33											0
sample 34	19.05	15.06	16.49	20.67	19.05	15.39	21.05	17.34	14.82		9	17.5144	±0,92	±4,94	±0,76	19.05	-1.30192	-6.39703	15.06	-0.627044	-3.99721	16.49	-0.339645	-2.01813	20.67	1.51182	7.89123	19.05	0.159779	0.845828	15.39	-1.20881	-7.28253	21.05	-0.0684258	-0.32401	17.34	-1.45316	-7.73238	14.82	-0.0687442	-0.461719				17.5144	±0,92	±4,94	0.92
sample 35	19.14	15.22	16.43	20.83	19.3	16.11	20.81	17.08	14.94		9	17.6308	±0,96	±5,05	±0,86	19.14	-1.21192	-5.95481	15.22	-0.467044	-2.97726	16.43	-0.399645	-2.37465	20.83	1.67182	8.72638	19.3	0.409779	2.16926	16.11	-0.488813	-2.94487	20.81	-0.308426	-1.46046	17.08	-1.71316	-9.11586	14.94	0.0512558	0.344259				17.6308	±0,96	±5,05	0.96
sample 36	19.42	14.71	16.58	20.22	18.88	15.51	21.22	16.92	15.23		9	17.4926	±0,89	±4,92	±0,55	19.42	-0.931918	-4.57902	14.71	-0.977044	-6.22835	16.58	-0.249645	-1.48336	20.22	1.06182	5.54236	18.88	-0.0102212	-0.0541086	15.51	-1.08881	-6.55959	21.22	0.101574	0.480975	16.92	-1.87316	-9.96723	15.23	0.341256	2.29204				17.4926	±0,89	±4,92	0.89
sample 37	20.43	15.48	17.35	20.38	19.95	14.78	20.77	19.17	14.41		9	17.9055	±0,92	±5,25	±0,66	20.43	0.0780821	0.38366	15.48	-0.207044	-1.31984	17.35	0.520355	3.0919	20.38	1.22182	6.37752	19.95	1.05978	5.6102	14.78	-1.81881	-10.9575	20.77	-0.348426	-1.64987	19.17	0.376842	2.00521	14.41	-0.478744	-3.21548				17.9055	±0,92	±5,25	0.92
sample 38	20.13	15.38	16.91	20.08	19.78	15.33	21.37	19.13	14.42		9	17.8921	±0,69	±3,93	±0,5	20.13	-0.221918	-1.0904	15.38	-0.307044	-1.95731	16.91	0.0803555	0.477464	20.08	0.921816	4.81161	19.78	0.889779	4.71026	15.33	-1.26881	-7.644	21.37	0.251574	1.19125	19.13	0.336842	1.79236	14.42	-0.468744	-3.14831				17.8921	±0,69	±3,93	0.69
sample 39	20.39	15.19	16.65	20.25	19.63	15.64	21.54	19.2	14.4		9	17.9238	±0,66	±3,74	±0,52	20.39	0.0380821	0.187118	15.19	-0.497044	-3.1685	16.65	-0.179645	-1.06743	20.25	1.09182	5.69896	19.63	0.739779	3.9162	15.64	-0.958813	-5.7764	21.54	0.421574	1.99624	19.2	0.406842	2.16484	14.4	-0.488744	-3.28264				17.9238	±0,66	±3,74	0.66
sample 40	20.35	14.97	15.79	18.03	17.87	14.92	21.36	16.56	14.62		9	17.0158	±0,79	±4,31	±0,32	20.35	-0.00191787	-0.00942356	14.97	-0.717044	-4.57093	15.79	-1.03964	-6.17746	18.03	-1.12818	-5.88878	17.87	-1.02022	-5.40079	14.92	-1.67881	-10.1141	21.36	0.241574	1.1439	16.56	-2.23316	-11.8828	14.62	-0.268744	-1.80502				17.0158	±0,79	±4,31	0.79
sample 41	20.87	15.02	16.02	18.33	17.57	15.14	20.96	17.05	14.85		9	17.1736	±0,73	±4	±0,36	20.87	0.518082	2.54562	15.02	-0.667044	-4.2522	16.02	-0.809645	-4.81082	18.33	-0.828184	-4.32287	17.57	-1.32022	-6.98891	15.14	-1.45881	-8.78866	20.96	-0.158426	-0.750178	17.05	-1.74316	-9.27549	14.85	-0.0387442	-0.260225				17.1736	±0,73	±4	0.73
sample 42	20.9	14.4	16	18.1	18	15.85	21.37	16.47	14.94		9	17.1855	±0,88	±4,77	±0,41	20.9	0.548082	2.69302	14.4	-1.28704	-8.2045	16	-0.829645	-4.92966	18.1	-1.05818	-5.5234	18	-0.890221	-4.7126	15.85	-0.748813	-4.51125	21.37	0.251574	1.19125	16.47	-2.32316	-12.3617	14.94	0.0512558	0.344259				17.1855	±0,88	±4,77	0.88
sample 43	18.17	15.01	16.64	20.11	18.87	14.95	21.3	17.39	15.53		9	17.425	±1,07	±5,83	±0,58	18.17	-2.18192	-10.7209	15.01	-0.677044	-4.31594	16.64	-0.189645	-1.12685	20.11	0.951816	4.9682	18.87	-0.0202212	-0.107046	14.95	-1.64881	-9.93332	21.3	0.181574	0.859791	17.39	-1.40316	-7.46632	15.53	0.641256	4.30698				17.425	±1,07	±5,83	1.07
sample 44	18.32	15.02	16.72	20.01	18.59	14.6	21.08	16.64	14.6		9	17.1443	±1,07	±5,73	±0,5	18.32	-2.03192	-9.98391	15.02	-0.667044	-4.2522	16.72	-0.109645	-0.651496	20.01	0.851816	4.44623	18.59	-0.300221	-1.58929	14.6	-1.99881	-12.0419	21.08	-0.0384258	-0.181954	16.64	-2.15316	-11.4571	14.6	-0.288744	-1.93935				17.1443	±1,07	±5,73	1.07
sample 45	18.7	14.94	16.62	20.11	18.68	15.14	20.91	17.29	14.79		9	17.333	±0,85	±4,57	±0,5	18.7	-1.65192	-8.11677	14.94	-0.747044	-4.76217	16.62	-0.209645	-1.24569	20.11	0.951816	4.9682	18.68	-0.210221	-1.11286	15.14	-1.45881	-8.78866	20.91	-0.208426	-0.986938	17.29	-1.50316	-7.99843	14.79	-0.0987442	-0.663214				17.333	±0,85	±4,57	0.85
sample 46	16.85	14.61	15.89	16.05	18.09	19.98	19.56	21.5	15		9	17.3593	±2,33	±12,65	±3,68	16.85	-3.50192	-17.2068	14.61	-1.07704	-6.86582	15.89	-0.939645	-5.58327	16.05	-3.10818	-16.2238	18.09	-0.800221	-4.23617	19.98	3.38119	20.37	19.56	-1.55843	-7.37946	21.5	2.70684	14.4033	15	0.111256	0.747248				17.3593	±2,33	±12,65	2.33
sample 47	16.65	14.3	16.43	15.77	17.93	19.64	19.17	21.39	15.39		9	17.2761	±2,36	±12,76	±3,01	16.65	-3.70192	-18.1895	14.3	-1.38704	-8.84197	16.43	-0.399645	-2.37465	15.77	-3.38818	-17.6853	17.93	-0.960221	-5.08317	19.64	3.04119	18.3217	19.17	-1.94843	-9.22619	21.39	2.59684	13.818	15.39	0.501256	3.36668				17.2761	±2,36	±12,76	2.36
sample 48	16.65	14.47	16.35	16.36	18.04	19.99	19.61	21.83	14.84		9	17.419	±2,37	±12,86	±3,97	16.65	-3.70192	-18.1895	14.47	-1.21704	-7.75827	16.35	-0.479645	-2.85	16.36	-2.79818	-14.6057	18.04	-0.850221	-4.50085	19.99	3.39119	20.4303	19.61	-1.50843	-7.1427	21.83	3.03684	16.1593	14.84	-0.0487442	-0.327389				17.419	±2,37	±12,86	2.37
sample 49	17.64	14.73	16.42	15.8	18.77	21.61	16.81	21.71	15.27		9	17.4802	±2,97	±16,15	±10,54	17.64	-2.71192	-13.3251	14.73	-0.957044	-6.10086	16.42	-0.409645	-2.43407	15.8	-3.35818	-17.5287	18.77	-0.120221	-0.636421	21.61	5.01119	30.19	16.81	-4.30843	-20.4013	21.71	2.91684	15.5208	15.27	0.381256	2.5607				17.4802	±2,97	±16,15	2.97
sample 50	17.73	15.24	16.92	15.46	18.16	21.63	16.81	21.51	15.18		9	17.4804	±2,98	±16,18	±10,66	17.73	-2.62192	-12.8829	15.24	-0.447044	-2.84977	16.92	0.0903555	0.536883	15.46	-3.69818	-19.3034	18.16	-0.730221	-3.8656	21.63	5.03119	30.3105	16.81	-4.30843	-20.4013	21.51	2.71684	14.4565	15.18	0.291256	1.95621				17.4804	±2,98	±16,18	2.98
sample 51	18.02	15.88	16.73	15.99	18.2	21.24	17.37	21.4	15.9		9	17.75	±2,72	±14,81	±8,07	18.02	-2.33192	-11.458	15.88	0.192956	1.23003	16.73	-0.0996445	-0.592078	15.99	-3.16818	-16.537	18.2	-0.690221	-3.65385	21.24	4.64119	27.961	17.37	-3.74843	-17.7496	21.4	2.60684	13.8712	15.9	1.01126	6.79208				17.75	±2,72	±14,81	2.72
sample 52	20.1	16.52	17.63	15.72	19.91	22.71	17.34	21.53	14.59		9	18.2686	±3	±16,62	±22,55	20.1	-0.251918	-1.23781	16.52	0.832956	5.30983	17.63	0.800355	4.75563	15.72	-3.43818	-17.9463	19.91	1.01978	5.39845	22.71	6.11119	36.817	17.34	-3.77843	-17.8916	21.53	2.73684	14.563	14.59	-0.298744	-2.00651				18.2686	±3	±16,62	3
sample 53	20.23	16.31	17.63	16.23	18.96	22.25	17.35	21.56	15.45		9	18.3	±2,79	±15,39	±16,3	20.23	-0.121918	-0.599049	16.31	0.622956	3.97115	17.63	0.800355	4.75563	16.23	-2.92818	-15.2842	18.96	0.0697788	0.369391	22.25	5.65119	34.0457	17.35	-3.76843	-17.8443	21.56	2.76684	14.7226	15.45	0.561256	3.76967				18.3	±2,79	±15,39	2.79
sample 54	20.29	16.4	18.3	16.33	19.46	23.04	17.34	22.05	15.51		9	18.584	±3,02	±16,79	±28,35	20.29	-0.0619179	-0.304236	16.4	0.712956	4.54487	18.3	1.47036	8.7367	16.33	-2.82818	-14.7623	19.46	0.569779	3.01626	23.04	6.44119	38.8051	17.34	-3.77843	-17.8916	22.05	3.25684	17.3299	15.51	0.621256	4.17265				18.584	±3,02	±16,79	3.02
sample 55											0
sample 56											0
sample 57											0
sample 58											0
sample 59											0
sample 60											0
sample 61											0
sample 62											0
sample 63											0
sample 64											0
sample 65											0
sample 66											0
sample 67											0
sample 68											0
sample 69											0
sample 70											0
sample 71											0
sample 72											0
sample 73											0
sample 74											0
sample 75											0
sample 76											0
sample 77											0
sample 78											0
sample 79											0
sample 80											0
sample 81											0
sample 82											0
sample 83											0
sample 84											0
sample 85											0
sample 86											0
sample 87											0
sample 88											0
sample 89											0
sample 90											0
sample 91											0
sample 92											0
sample 93											0
sample 94											0
sample 95											0
sample 96											0
sample 97											0
sample 98											0
sample 99											0
sample 100											0
Column data:																																															Var [x-fold]	Var [x-fold]
	HKG 1	HKG 2	HKG 3	HKG 4	HKG 5	HKG 6	HKG 7	HKG 8	HKG 9	HKG 10		BestKeeper				sample 1	1.1081			1.00205			0.773973			1.93431			1.47404			0.379241			1.29376			1.06204			0.441736						±0,49	0.49
n	53	53	53	53	53	53	53	53	52	0	53	53	n			sample 2	0.887662			0.842621			0.972895			1.97495			1.1094			0.23345			1.21552			1.2456			0.451018						±0,5	0.5
geo Mean [CP]	20.3519	15.687	16.8296	19.1582	18.8902	16.5988	21.1184	18.7932	14.8887		--	17.9314	geo Mean [CP]			sample 3	0.964653			0.58762			1.02126			2.2844			1.64693			0.384535			1.25839			0.957166			0.457314						±0,61	0.61
ar Mean [CP]	20.4481	15.7251	16.8462	19.2445	18.9074	16.7325	21.1968	18.8726	14.9108		--	17.9462	ar Mean [CP]			sample 4	1.72678			1.08144			0.578487			2.23739			0.641615			0.742873			2.93137			0.520093			0.987092						±0,85	0.85
min [CP]	16.65	14.07	15.7	15.46	17.56	14.44	16.81	16.36	12.38		0	16.8333	min [CP]			sample 5	2.40841			0.86631			0.692725			1.85551			0.517553			0.683582			1.96098			0.488639			0.889617						±0,72	0.72
max [CP]	24.91	18.35	18.82	22.3	20.9	23.04	24.42	22.05	16.46		9	19.7434	max [CP]			sample 6	2.18568			1.05919			0.722143			1.81732			0.619759			1.02185			2.75409			0.609983			1.12604						±0,76	0.76
std dev [± CP]	1.5885	0.937095	0.603368	1.43423	0.666066	1.64135	1.21444	1.50362	0.610444		--	0.606678	std dev [± CP]			sample 7	0.414109			0.326003			0.457028			1.77992			0.499923			0.308039			0.801944			0.18516			0.620394						±0,48	0.48
CV [% CP]	7.76845	5.95923	3.58162	7.45264	3.52279	9.80935	5.72935	7.96722	4.09398		--	3.38054	CV [% CP]			sample 8	0.434697			0.351831			0.59475			1.62655			0.463223			0.883429			1.00805			0.239292			0.637835						±0,43	0.43
																sample 9	0.499336			0.433155			0.570522			1.74329			0.397707			0.655736			1.06553			0.235997			0.758518						±0,46	0.46
Pearson correlation coefficient ( r )																sample 10	0.19862			0.50802			0.773973			2.38141			0.83496			0.281496			1.00109			0.553572			0.316715						±0,67	0.67
	ACT	CYP	EF1alpha	GAPDH	RPS13	RAN3	SAND	TUB	UBQ							sample 11	0.229741			0.559789			0.972895			2.58796			0.852504			0.22394			0.836			0.405238			0.591011						±0,72	0.72
vs.	HKG 1	HKG 2	HKG 3	HKG 4	HKG 5	HKG 6	HKG 7	HKG 8	HKG 9	HKG 10						sample 12	0.334038			0.608343			0.503602			2.17621			0.901112			0.417888			0.871501			0.471994			0.175708						±0,6	0.6
HKG 2	0.75	-	-	-	-	-	-	-	-	-						sample 13	9.43539			4.41666			3.55625			1.02941			2.11371			1.1417			7.84392			2.16872			2.49884						±2,97	2.97
p-value	0.001	-	-	-	-	-	-	-	-	-						sample 14	12.1096			6.03334			2.60333			1.12648			2.34531			1.61461			9.32804			1.50196			2.97163						±3,92	3.92
HKG 3	0.504	0.865	-	-	-	-	-	-	-	-						sample 15	11.2987			6.33329			3.97335			0.980654			2.71279			2.22096			9.85991			2.72611			2.51622						±3,64	3.64
p-value	0.001	0.001	-	-	-	-	-	-	-	-						sample 16	8.04494			1.97651			0.907743			1.2327			0.846615			0.432624			1.38662			1.82367			0.807344						±2,34	2.34
HKG 4	0.304	0.093	-0.001	-	-	-	-	-	-	-						sample 17	23.557			1.896			1.04998			1.24127			0.888706			0.624679			1.0436			1.18661			0.555268						±7,51	7.51
p-value	0.026821	0.50588	0.99206	-	-	-	-	-	-	-						sample 18	8.38658			1.50833			1.27487			1.15015			0.965788			1.05058			1.63759			1.54418			0.737777						±2,4	2.4
HKG 5	0.436	0.735	0.813	0.299	-	-	-	-	-	-						sample 19	2.08216			3.39393			2.31395			8.35023			4.0272			0.697946			2.91112			3.64733			1.20686						±2,23	2.23
p-value	0.00110029	3.71164e-10	0.001	0.0294771	-	-	-	-	-	-						sample 20	1.58896			3.32408			2.25067			8.82635			2.56646			0.717568			3.18562			4.01901			0.895804						±2,44	2.44
HKG 6	-0.235	0.113	0.256	-0.793	-0.004	-	-	-	-	-						sample 21	2.0535			4.32577			2.54975			6.37231			3.29386			0.660297			3.12006			4.01901			0.835815						±1,79	1.79
p-value	0.0896784	0.421704	0.0644476	0.001	0.976184	-	-	-	-	-						sample 22	4.05045			2.83423			1.39509			0.366483			1.75294			1.24936			4.72913			0.977279			2.48157						±1,45	1.45
HKG 7	0.632	0.447	0.233	0.662	0.321	-0.71	-	-	-	-						sample 23	2.80516			2.95459			1.7295			0.299747			1.34703			0.6034			3.58401			1.41112			2.55134						±1,12	1.12
p-value	0.001	0.001	0.093344	0.001	0.0191226	0.001	-	-	-	-						sample 24	3.47758			2.99583			2.00049			0.321261			1.17266			0.5869			3.25256			1.63223			2.89037						±1,18	1.18
HKG 8	0.013	0.461	0.566	-0.519	0.42	0.749	-0.402	-	-	-						sample 25	6.57998			1.86989			1.28374			2.36496			1.12489			1.24073			2.08721			1.99563			3.29641e-05						±1,84	1.84
p-value	0.92864	0.001	0.001	0.001	0.00176857	0.001	0.00280938	-	-	-						sample 26	6.18204			2.13311			1.1895			2.85169			1.39453			0.693125			1.92062			2.92177			1.89376						±1,61	1.61
HKG 9	0.294	0.506	0.486	-0.343	0.199	0.343	0.154	0.286	-	-						sample 27	7.20043			1.896			1.24001			2.8915			1.66992			1.05789			1.81702			1.60976			1.35779						±1,91	1.91
p-value	0.0347843	0.001	0.001	0.0128651	0.1561	0.0128651	0.2766	0.0398845	-	-						sample 28	1.71485			0.599967			0.818104			1.40621			0.90738			0.655736			1.75513			0.38073			0.940341						±0,49	0.49
HKG 10										-						sample 29	1.8896			0.860326			0.628662			1.33961			0.726875			0.674171			2.01611			0.329156			1.19024						±0,58	0.58
p-value										-						sample 30	2.11123			0.791662			0.678469			1.43576			0.737022			0.540058			1.35809			0.347923			1.57053						±0,58	0.58
																sample 31	0.816815			0.684421			0.758045			2.81243			0.521153			0.6034			1.70713			0.239292			0.81296						±0,79	0.79
BestKeeper vs.	HKG 1	HKG 2	HKG 3	HKG 4	HKG 5	HKG 6	HKG 7	HKG 8	HKG 9	HKG 10						sample 32	0.554048			0.58762			0.742445			3.20832			0.752508			0.595093			1.94743			0.206877			1.63723						±0,96	0.96
coeff. of corr. [r]	0.749	0.948	0.868	0.136	0.759	0.162	0.446	0.507	0.549							sample 33
p-value	0.001	0.001	0.001	0.331712	0.001	0.24744	0.001	0.001	0.001							sample 34	0.405587			0.647502			0.790236			2.85169			1.11712			0.432624			0.953678			0.365221			0.953468						±0,76	0.76
																sample 35	0.431694			0.723445			0.758045			3.18615			1.32848			0.712611			0.807522			0.304992			1.03617						±0,86	0.86
																sample 36	0.524161			0.50802			0.841104			2.08756			0.99294			0.470148			1.07294			0.272975			1.26686						±0,55	0.55
Regression Analysis: HKG vs. BestKeeper																sample 37	1.05561			0.86631			1.43431			2.3324			2.08461			0.283454			0.785441			1.2985			0.717602						±0,66	0.66
	ACT	CYP	EF1alpha	GAPDH	RPS13	RAN3	SAND	TUB	UBQ							sample 38	0.857425			0.808296			1.05728			1.8945			1.85289			0.415001			1.19051			1.26299			0.722593						±0,5	0.5
	TG 1	TG 2	TG 3	TG 4	TG 5	TG 6	TG 7	TG 8	TG 9	TG 10						sample 39	1.02675			0.708557			0.882921			2.13142			1.66992			0.51448			1.33939			1.32578			0.712645						±0,52	0.52
	vs.	vs.	vs.	vs.	vs.	vs.	vs.	vs.	vs.	vs.						sample 40	0.998672			0.608343			0.486447			0.457491			0.493041			0.312339			1.18228			0.212693			0.830042						±0,32	0.32
	BK	BK	BK	BK	BK	BK	BK	BK	BK	BK						sample 41	1.43205			0.629796			0.570522			0.563238			0.400474			0.363792			0.896002			0.298715			0.973502						±0,36	0.36
coeff. of corr. [r]	0.749	0.948	0.868	0.136	0.759	0.162	0.446	0.507	0.549							sample 42	1.46214			0.40979			0.562668			0.480236			0.539531			0.595093			1.19051			0.19983			1.03617						±0,41	0.41
coeff. of det. [r^2]	0.561	0.899	0.753	0.018	0.576	0.026	0.199	0.257	0.301							sample 43	0.220383			0.625445			0.876822			1.93431			0.986081			0.318902			1.13412			0.378101			1.55969						±0,58	0.58
intercept [CP]	-15.7814	-9.9503	0.8453	13.3569	3.9185	7.8577	1.9894	-2.6425	3.9272							sample 44	0.24453			0.629796			0.926816			1.80477			0.812128			0.250206			0.973717			0.22482			0.818614						±0,5	0.5
slope [CP]	2.0188	1.4307	0.8916	0.3281	0.8352	0.4945	1.0703	1.1989	0.6129							sample 45	0.318217			0.595823			0.86475			1.93431			0.864405			0.363792			0.865481			0.35278			0.933846						±0,5	0.5
SE [CP]	±1,339	±0,36	±0,383	±1,79	±0,537	±2,26	±1,61	±1,53	±0,685							sample 46	0.0882709			0.473999			0.521361			0.115969			0.574261			10.4193			0.339521			6.52891			1.08017						±3,68	3.68
p-value	0.001	0.001	0.001	0.331712	0.001	0.24744	0.001	0.001	0.001							sample 47	0.0768443			0.382347			0.758045			0.0955114			0.513978			8.23168			0.259099			6.04961			1.41545						±3,01	3.01
Power [x-fold]	4.05247	2.69577	1.85523	1.25536	1.7841	1.40883	2.09987	2.29565	1.52933							sample 48	0.0768443			0.430163			0.717154			0.143768			0.5547			10.4918			0.351495			8.20693			0.966778						±3,97	3.97
																sample 49	0.152627			0.515111			0.752809			0.0975183			0.920047			32.2491			0.0504702			7.55191			1.30248						±10,54	10.54
Direct support	http://www.wzw.tum.de/gene-quantification			gene.quantification@wzw.tum.de			© 2003 M.W. Pfaffl									sample 50	0.162452			0.733544			1.06463			0.0770435			0.602811			32.6993			0.0504702			6.57432			1.22371						±10,66	10.66
																sample 51	0.19862			1.1431			0.933263			0.111245			0.619759			24.9538			0.0744066			6.09169			2.01566						±8,07	8.07
																sample 52	0.839779			1.78133			1.74153			0.0922579			2.02761			69.1274			0.0728753			6.66609			0.81296						±22,55	22.55
																sample 53	0.918965			1.54003			1.74153			0.13138			1.04956			50.2547			0.0733822			6.80616			1.47555						±16,3	16.3
																sample 54	0.95799			1.63916			2.7709			0.140809			1.4843			86.8941			0.0728753			9.55888			1.53821						±28,35	28.35
																sample 55
																sample 56
																sample 57
																sample 58
																sample 59
																sample 60
																sample 61
																sample 62
																sample 63
																sample 64
																sample 65
																sample 66
																sample 67
																sample 68
																sample 69
																sample 70
																sample 71
																sample 72
																sample 73
																sample 74
																sample 75
																sample 76
																sample 77
																sample 78
																sample 79
																sample 80
																sample 81
																sample 82
																sample 83
																sample 84
																sample 85
																sample 86
																sample 87
																sample 88
																sample 89
																sample 90
														HKG 1	2	sample 91
														HKG 2	2	sample 92
														HKG 3	2	sample 93
														HKG 4	2	sample 94
														HKG 5	2	sample 95
														HKG 6	2	sample 96
														HKG 7	2	sample 97
														HKG 8	2	sample 98
														HKG 9	2	sample 99
														HKG 10	2	sample 100
[truncated: 206 more columns]

## Sheet: BK vs. TG
Repeated Pair-wise Correlation Analysis of BestKeeper vs. Target Genes.
						print TG data input pages		© 2003 M.W. Pfaffl
CP data input:
	TG 1	TG 2	TG 3	TG 4	TG 5	TG 6	TG 7	TG 8	TG 9	TG 10	n	BestKeeper	Var. [± CP]	Var. [ ± % CP]	Var. [± x-fold]	TG 1	Diff. TG 1 [CP]	Diff. TG 1 [%]	TG 2	Diff. TG 2 [CP]	Diff. TG 2 [%]	TG 3	Diff. TG 3 [CP]	Diff. TG 3 [%]	TG 4	Diff. TG 4 [CP]	Diff. TG 4 [%]	TG 5	Diff. TG 5 [CP]	Diff. TG 5 [%]	TG 6	Diff. TG 6 [CP]	Diff. TG 6 [%]	TG 7	Diff. TG 7 [CP]	Diff. TG 7 [%]	TG 8	Diff. TG 8 [CP]	Diff. TG 8 [%]	TG 9	Diff. TG 9 [CP]	Diff. TG 9 [%]	TG 10	Diff. TG 10 [CP]	Diff. TG 10 [%]
sample 1												17.7521	±0,77	±4,6	±0,49
sample 2												17.6169	±0,9	±5,39	±0,5
sample 3												17.7109	±0,84	±4,95	±0,61
sample 4												17.9485	±0,9	±4,62	±0,85
sample 5												17.8273	±0,86	±4,46	±0,72
sample 6												18.0802	±0,79	±4	±0,76
sample 7												16.8333	±0,93	±5,18	±0,48
sample 8												17.1366	±0,84	±4,62	±0,43
sample 9												17.1625	±0,84	±4,51	±0,46
sample 10												17.0665	±1,09	±6,07	±0,67
sample 11												17.1689	±1,1	±6	±0,72
sample 12												17.0068	±1,02	±6,21	±0,6
sample 13												19.4198	±1,11	±5,65	±2,97
sample 14												19.5451	±1,21	±6,16	±3,92
sample 15												19.7434	±1,12	±5,69	±3,64
sample 16												18.2507	±1,18	±6,23	±2,34
sample 17												18.296	±1,61	±8,22	±7,51
sample 18												18.4188	±1,01	±5,05	±2,4
sample 19												19.2157	±1,04	±5,61	±2,23
sample 20												19.0793	±1,11	±6,07	±2,44
sample 21												19.1423	±1,09	±6,15	±1,79
sample 22												18.6951	±1,14	±6	±1,45
sample 23												18.5096	±1,18	±6,51	±1,12
sample 24												18.583	±1,2	±6,71	±1,18
sample 25												19.2668	±5,34	±35,23	±1,84
sample 26												18.851	±0,89	±4,63	±1,61
sample 27												18.8023	±0,83	±4,01	±1,91
sample 28												17.738	±0,73	±3,91	±0,49
sample 29												17.7753	±0,84	±4,39	±0,58
sample 30												17.7696	±0,84	±4,6	±0,58
sample 31												17.5363	±1,01	±5,31	±0,79
sample 32												17.6442	±1,18	±6,36	±0,96
sample 33
sample 34												17.5144	±0,92	±4,94	±0,76
sample 35												17.6308	±0,96	±5,05	±0,86
sample 36												17.4926	±0,89	±4,92	±0,55
sample 37												17.9055	±0,92	±5,25	±0,66
sample 38												17.8921	±0,69	±3,93	±0,5
sample 39												17.9238	±0,66	±3,74	±0,52
sample 40												17.0158	±0,79	±4,31	±0,32
sample 41												17.1736	±0,73	±4	±0,36
sample 42												17.1855	±0,88	±4,77	±0,41
sample 43												17.425	±1,07	±5,83	±0,58
sample 44												17.1443	±1,07	±5,73	±0,5
sample 45												17.333	±0,85	±4,57	±0,5
sample 46												17.3593	±2,33	±12,65	±3,68
sample 47												17.2761	±2,36	±12,76	±3,01
sample 48												17.419	±2,37	±12,86	±3,97
sample 49												17.4802	±2,97	±16,15	±10,54
sample 50												17.4804	±2,98	±16,18	±10,66
sample 51												17.75	±2,72	±14,81	±8,07
sample 52												18.2686	±3	±16,62	±22,55
sample 53												18.3	±2,79	±15,39	±16,3
sample 54												18.584	±3,02	±16,79	±28,35
sample 55
sample 56
sample 57
sample 58
sample 59
sample 60
sample 61
sample 62
sample 63
sample 64
sample 65
sample 66
sample 67
sample 68
sample 69
sample 70
sample 71
sample 72
sample 73
sample 74
sample 75
sample 76
sample 77
sample 78
sample 79
sample 80
sample 81
sample 82
sample 83
sample 84
sample 85
sample 86
sample 87
sample 88
sample 89
sample 90
sample 91
sample 92
sample 93
sample 94
sample 95
sample 96
sample 97
sample 98
sample 99
sample 100
Column data:																																															Var [x-fold]
	TG 1	TG 2	TG 3	TG 4	TG 5	TG 6	TG 7	TG 8	TG 9	TG 10		BestKeeper				sample 1																															#DIV/0!
n	0	0	0	0	0	0	0	0	0	0	53	53	n			sample 2																															#DIV/0!		N
geo Mean [CP]											--	17.9314	geo Mean [CP]			sample 3																															#DIV/0!		sum
ar Mean [CP]											--	17.9462	ar Mean [CP]			sample 4																															#DIV/0!		mean
min [CP]											0	16.8333	min [CP]			sample 5																															#DIV/0!		sums of X^2 and Y^2
max [CP]											0	19.7434	max [CP]			sample 6																															#DIV/0!		SS[X], SS[Y], SC[XY]
std dev [± CP]											--	0.606678	std dev [± CP]			sample 7																															#DIV/0!		variance
CV [% CP]											--	3.38054	CV [% CP]			sample 8																															#DIV/0!		standard deviation
																sample 9																															#DIV/0!
Pearson correlation coefficient ( r )																sample 10																															#DIV/0!		r
																sample 11																															#DIV/0!		r^2
vs.	TG 1	TG 2	TG 3	TG 4	TG 5	TG 6	TG 7	TG 8	TG 9	TG 10						sample 12																															#DIV/0!		intercept
TG 2		-	-	-	-	-	-	-	-	-						sample 13																															#DIV/0!		slope
p-value		-	-	-	-	-	-	-	-	-						sample 14																															#DIV/0!		SE
TG3			-	-	-	-	-	-	-	-						sample 15																															#DIV/0!
p-value			-	-	-	-	-	-	-	-						sample 16																															#DIV/0!
TG 4				-	-	-	-	-	-	-						sample 17																															#DIV/0!
p-value				-	-	-	-	-	-	-						sample 18																															#DIV/0!
TG 5					-	-	-	-	-	-						sample 19																															#DIV/0!
p-value					-	-	-	-	-	-						sample 20																															#DIV/0!
TG 6						-	-	-	-	-						sample 21																															#DIV/0!
p-value						-	-	-	-	-						sample 22																															#DIV/0!
TG 7							-	-	-	-						sample 23																															#DIV/0!
p-value							-	-	-	-						sample 24																															#DIV/0!
TG 8								-	-	-						sample 25																															#DIV/0!
p-value								-	-	-						sample 26																															#DIV/0!
TG 9									-	-						sample 27																															#DIV/0!
p-value									-	-						sample 28																															#DIV/0!
TG10										-						sample 29																															#DIV/0!
p-value										-						sample 30																															#DIV/0!
																sample 31																															#DIV/0!
BestKeeper vs.	TG 1	TG 2	TG 3	TG 4	TG 5	TG 6	TG 7	TG 8	TG 9	TG 10						sample 32																															#DIV/0!
coeff. of corr. [r]																sample 33																															#DIV/0!
p-value																sample 34																															#DIV/0!
																sample 35																															#DIV/0!
																sample 36																															#DIV/0!
Regression Analysis: BestKeeper vs. Target genes																sample 37																															#DIV/0!
																sample 38																															#DIV/0!
	TG 1	TG 2	TG 3	TG 4	TG 5	TG 6	TG 7	TG 8	TG 9	TG 10						sample 39																															#DIV/0!
	vs.	vs.	vs.	vs.	vs.	vs.	vs.	vs.	vs.	vs.						sample 40																															#DIV/0!
	BK	BK	BK	BK	BK	BK	BK	BK	BK	BK						sample 41																															#DIV/0!
coeff. of corr. [r]																sample 42																															#DIV/0!
coeff. of det. [r^2]																sample 43																															#DIV/0!
intercept [CP]																sample 44																															#DIV/0!
slope [CP]																sample 45																															#DIV/0!
SE [CP]																sample 46																															#DIV/0!
p-value																sample 47																															#DIV/0!
Power [x-fold]																sample 48																															#DIV/0!
																sample 49																															#DIV/0!
Direct support	http://www.wzw.tum.de/gene-quantification			gene.quantification@wzw.tum.de			© 2003 M.W. Pfaffl									sample 50																															#DIV/0!
																sample 51																															#DIV/0!
																sample 52																															#DIV/0!
																sample 53																															#DIV/0!
																sample 54																															#DIV/0!
																sample 55																															#DIV/0!
																sample 56																															#DIV/0!
																sample 57																															#DIV/0!
																sample 58																															#DIV/0!
																sample 59																															#DIV/0!
																sample 60																															#DIV/0!
																sample 61																															#DIV/0!
																sample 62																															#DIV/0!
																sample 63																															#DIV/0!
																sample 64																															#DIV/0!
																sample 65																															#DIV/0!
																sample 66																															#DIV/0!
																sample 67																															#DIV/0!
																sample 68																															#DIV/0!
																sample 69																															#DIV/0!
																sample 70																															#DIV/0!
																sample 71																															#DIV/0!
																sample 72																															#DIV/0!
																sample 73																															#DIV/0!
																sample 74																															#DIV/0!
																sample 75																															#DIV/0!
																sample 76																															#DIV/0!
																sample 77																															#DIV/0!
																sample 78																															#DIV/0!
																sample 79																															#DIV/0!
																sample 80																															#DIV/0!
																sample 81																															#DIV/0!
																sample 82																															#DIV/0!
																sample 83																															#DIV/0!
																sample 84																															#DIV/0!
																sample 85																															#DIV/0!
																sample 86																															#DIV/0!
																sample 87																															#DIV/0!
																sample 88																															#DIV/0!
																sample 89																															#DIV/0!
																sample 90																															#DIV/0!
														TG 1	2	sample 91																															#DIV/0!
														TG 2	2	sample 92																															#DIV/0!
														TG 3	2	sample 93																															#DIV/0!
														TG 4	2	sample 94																															#DIV/0!
														TG 5	2	sample 95																															#DIV/0!
														TG 6	2	sample 96																															#DIV/0!
														TG 7	2	sample 97																															#DIV/0!
														TG 8	2	sample 98																															#DIV/0!
														TG 9	2	sample 99																															#DIV/0!
														TG 10	2	sample 100																															#DIV/0!
[truncated: 205 more columns]

## Sheet: Res. Samples
Result - Sample integrity: Variation [InVar] based on selected Housekeeping Genes
		print result pages
	n	BestKeeper	InVar. [± CP]	InVar. [ ± % CP]	InVar. [± x-fold]	InVar. [± CP]	InVar. [ ± % CP]	InVar. [± x-fold]
sample 1	9	17.7521	±0,77	±4,6	±0,49	0.77	4.6	0.49
sample 2	9	17.6169	±0,9	±5,39	±0,5	0.9	5.39	0.5
sample 3	9	17.7109	±0,84	±4,95	±0,61	0.84	4.95	0.61
sample 4	9	17.9485	±0,9	±4,62	±0,85	0.9	4.62	0.85
sample 5	9	17.8273	±0,86	±4,46	±0,72	0.86	4.46	0.72
sample 6	9	18.0802	±0,79	±4	±0,76	0.79	4	0.76
sample 7	9	16.8333	±0,93	±5,18	±0,48	0.93	5.18	0.48
sample 8	9	17.1366	±0,84	±4,62	±0,43	0.84	4.62	0.43
sample 9	9	17.1625	±0,84	±4,51	±0,46	0.84	4.51	0.46
sample 10	9	17.0665	±1,09	±6,07	±0,67	1.09	6.07	0.67
sample 11	9	17.1689	±1,1	±6	±0,72	1.1	6	0.72
sample 12	9	17.0068	±1,02	±6,21	±0,6	1.02	6.21	0.6
sample 13	9	19.4198	±1,11	±5,65	±2,97	1.11	5.65	2.97
sample 14	9	19.5451	±1,21	±6,16	±3,92	1.21	6.16	3.92
sample 15	9	19.7434	±1,12	±5,69	±3,64	1.12	5.69	3.64
sample 16	9	18.2507	±1,18	±6,23	±2,34	1.18	6.23	2.34
sample 17	9	18.296	±1,61	±8,22	±7,51	1.61	8.22	7.51
sample 18	9	18.4188	±1,01	±5,05	±2,4	1.01	5.05	2.4
sample 19	9	19.2157	±1,04	±5,61	±2,23	1.04	5.61	2.23
sample 20	9	19.0793	±1,11	±6,07	±2,44	1.11	6.07	2.44
sample 21	9	19.1423	±1,09	±6,15	±1,79	1.09	6.15	1.79
sample 22	9	18.6951	±1,14	±6	±1,45	1.14	6	1.45
sample 23	9	18.5096	±1,18	±6,51	±1,12	1.18	6.51	1.12
sample 24	9	18.583	±1,2	±6,71	±1,18	1.2	6.71	1.18
sample 25	8	19.2668	±5,34	±35,23	±1,84	5.34	35.23	1.84
sample 26	9	18.851	±0,89	±4,63	±1,61	0.89	4.63	1.61
sample 27	9	18.8023	±0,83	±4,01	±1,91	0.83	4.01	1.91
sample 28	9	17.738	±0,73	±3,91	±0,49	0.73	3.91	0.49
sample 29	9	17.7753	±0,84	±4,39	±0,58	0.84	4.39	0.58
sample 30	9	17.7696	±0,84	±4,6	±0,58	0.84	4.6	0.58
sample 31	9	17.5363	±1,01	±5,31	±0,79	1.01	5.31	0.79
sample 32	9	17.6442	±1,18	±6,36	±0,96	1.18	6.36	0.96
sample 33	0
sample 34	9	17.5144	±0,92	±4,94	±0,76	0.92	4.94	0.76
sample 35	9	17.6308	±0,96	±5,05	±0,86	0.96	5.05	0.86
sample 36	9	17.4926	±0,89	±4,92	±0,55	0.89	4.92	0.55
sample 37	9	17.9055	±0,92	±5,25	±0,66	0.92	5.25	0.66
sample 38	9	17.8921	±0,69	±3,93	±0,5	0.69	3.93	0.5
sample 39	9	17.9238	±0,66	±3,74	±0,52	0.66	3.74	0.52
sample 40	9	17.0158	±0,79	±4,31	±0,32	0.79	4.31	0.32
sample 41	9	17.1736	±0,73	±4	±0,36	0.73	4	0.36
sample 42	9	17.1855	±0,88	±4,77	±0,41	0.88	4.77	0.41
sample 43	9	17.425	±1,07	±5,83	±0,58	1.07	5.83	0.58
sample 44	9	17.1443	±1,07	±5,73	±0,5	1.07	5.73	0.5
sample 45	9	17.333	±0,85	±4,57	±0,5	0.85	4.57	0.5
sample 46	9	17.3593	±2,33	±12,65	±3,68	2.33	12.65	3.68
sample 47	9	17.2761	±2,36	±12,76	±3,01	2.36	12.76	3.01
sample 48	9	17.419	±2,37	±12,86	±3,97	2.37	12.86	3.97
sample 49	9	17.4802	±2,97	±16,15	±10,54	2.97	16.15	10.54
sample 50	9	17.4804	±2,98	±16,18	±10,66	2.98	16.18	10.66
sample 51	9	17.75	±2,72	±14,81	±8,07	2.72	14.81	8.07
sample 52	9	18.2686	±3	±16,62	±22,55	3	16.62	22.55
sample 53	9	18.3	±2,79	±15,39	±16,3	2.79	15.39	16.3
sample 54	9	18.584	±3,02	±16,79	±28,35	3.02	16.79	28.35
sample 55	0
sample 56	0
sample 57	0
sample 58	0
sample 59	0
sample 60	0
sample 61	0
sample 62	0
sample 63	0
sample 64	0
sample 65	0
sample 66	0
sample 67	0
sample 68	0
sample 69	0
sample 70	0
sample 71	0
sample 72	0
sample 73	0
sample 74	0
sample 75	0
sample 76	0
sample 77	0
sample 78	0
sample 79	0
sample 80	0
sample 81	0
sample 82	0
sample 83	0
sample 84	0
sample 85	0
sample 86	0
sample 87	0
sample 88	0
sample 89	0
sample 90	0
sample 91	0
sample 92	0
sample 93	0
sample 94	0
sample 95	0
sample 96	0
sample 97	0
sample 98	0
sample 99	0
sample 100	0
		BestKeeper
n		53
geo Mean [CP]		17.9314
ar Mean [CP]		17.9462
min [CP]		16.8333
max [CP]		19.7434
std dev [± CP]		0.606678
CV [% CP]		3.38054

## Sheet: Res. Genes
Result - Genes: Repeated Pair-wise Correlation Analysis & Regression Analysis of BestKeeper vs. Housekeeping Genes
	print result pages
CP data of housekeeping Genes:											CP data of Target Genes:
	ACT	CYP	EF1alpha	GAPDH	RPS13	RAN3	SAND	TUB	UBQ
	HKG 1	HKG 2	HKG 3	HKG 4	HKG 5	HKG 6	HKG 7	HKG 8	HKG 9	HKG 10		TG 1	TG 2	TG 3	TG 4	TG 5	TG 6	TG 7	TG 8	TG 9	TG 10		BestKeeper
n	53	53	53	53	53	53	53	53	52	0	n	0	0	0	0	0	0	0	0	0	0		53	n
geo Mean [CP]	20.3519	15.687	16.8296	19.1582	18.8902	16.5988	21.1184	18.7932	14.8887		geo Mean [CP]												17.9314	geo Mean [CP]
ar Mean [CP]	20.4481	15.7251	16.8462	19.2445	18.9074	16.7325	21.1968	18.8726	14.9108		ar Mean [CP]												17.9462	ar Mean [CP]
min [CP]	16.65	14.07	15.7	15.46	17.56	14.44	16.81	16.36	12.38		min [CP]												16.8333	min [CP]
max [CP]	24.91	18.35	18.82	22.3	20.9	23.04	24.42	22.05	16.46		max [CP]												19.7434	max [CP]
std dev [± CP]	1.5885	0.937095	0.603368	1.43423	0.666066	1.64135	1.21444	1.50362	0.610444		std dev [± CP]												0.606678	std dev [± CP]
CV [% CP]	7.76845	5.95923	3.58162	7.45264	3.52279	9.80935	5.72935	7.96722	4.09398		CV [% CP]												3.38054	CV [% CP]
min [x-fold]	-13.0133	-3.06746	-2.18805	-12.9797	-2.51441	-4.46547	-19.8137	-5.40074	-5.69124		min [x-fold]												2.14073	min [x-fold]
max [x-fold]	23.557	6.33329	3.97335	8.82635	4.0272	86.8941	9.85991	9.55888	2.97163		max [x-fold]												3.51141	max [x-fold]
std dev [± x-fold]	3.00737	1.91467	1.51926	2.70237	1.58674	3.11957	2.32051	2.83554	1.52673		std dev [± x-fold]												1.52275	std dev [± x-fold]
Pearson correlation coefficient ( r )											Pearson correlation coefficient ( r )
vs.	HKG 1	HKG 2	HKG 3	HKG 4	HKG 5	HKG 6	HKG 7	HKG 8	HKG 9	HKG 10	vs.	TG 1	TG 2	TG 3	TG 4	TG 5	TG 6	TG 7	TG 8	TG 9	TG 10
HKG 2	0.75	-	-	-	-	-	-	-	-	-	TG 2		-	-	-	-	-	-	-	-	-
p-value	0.001	-	-	-	-	-	-	-	-	-	p-value		-	-	-	-	-	-	-	-	-
HKG 3	0.504	0.865	-	-	-	-	-	-	-	-	TG3			-	-	-	-	-	-	-	-
p-value	0.001	0.001	-	-	-	-	-	-	-	-	p-value			-	-	-	-	-	-	-	-
HKG 4	0.304	0.093	-0.001	-	-	-	-	-	-	-	TG 4				-	-	-	-	-	-	-
p-value	0.026821	0.50588	0.99206	-	-	-	-	-	-	-	p-value				-	-	-	-	-	-	-
HKG 5	0.436	0.735	0.813	0.299	-	-	-	-	-	-	TG 5					-	-	-	-	-	-
p-value	0.00110029	3.71164e-10	0.001	0.0294771	-	-	-	-	-	-	p-value					-	-	-	-	-	-
HKG 6	-0.235	0.113	0.256	-0.793	-0.004	-	-	-	-	-	TG 6						-	-	-	-	-
p-value	0.0896784	0.421704	0.0644476	0.001	0.976184	-	-	-	-	-	p-value						-	-	-	-	-
HKG 7	0.632	0.447	0.233	0.662	0.321	-0.71	-	-	-	-	TG 7							-	-	-	-
p-value	0.001	0.001	0.093344	0.001	0.0191226	0.001	-	-	-	-	p-value							-	-	-	-
HKG 8	0.013	0.461	0.566	-0.519	0.42	0.749	-0.402	-	-	-	TG 8								-	-	-
p-value	0.92864	0.001	0.001	0.001	0.00176857	0.001	0.00280938	-	-	-	p-value								-	-	-
HKG 9	0.294	0.506	0.486	-0.343	0.199	0.343	0.154	0.286	-	-	TG 9									-	-
p-value	0.0347843	0.001	0.001	0.0128651	0.1561	0.0128651	0.2766	0.0398845	-	-	p-value									-	-
HKG 10										-	TG10										-
p-value										-	p-value										-
BestKeeper vs.	HKG 1	HKG 2	HKG 3	HKG 4	HKG 5	HKG 6	HKG 7	HKG 8	HKG 9	HKG 10	BestKeeper vs.	TG 1	TG 2	TG 3	TG 4	TG 5	TG 6	TG 7	TG 8	TG 9	TG 10
coeff. of corr. [r]	0.749	0.948	0.868	0.136	0.759	0.162	0.446	0.507	0.549		coeff. of corr. [r]
p-value	0.001	0.001	0.001	0.331712	0.001	0.24744	0.001	0.001	0.001		p-value
Regression Analysis: HKG vs. BestKeeper											Regression Analysis: TG vs. BestKeeper
	ACT	CYP	EF1alpha	GAPDH	RPS13	RAN3	SAND	TUB	UBQ
	HKG 1	HKG 2	HKG 3	HKG 4	HKG 5	HKG 6	HKG 7	HKG 8	HKG 9	HKG 10		TG 1	TG 2	TG 3	TG 4	TG 5	TG 6	TG 7	TG 8	TG 9	TG 10
	vs.	vs.	vs.	vs.	vs.	vs.	vs.	vs.	vs.	vs.		vs.	vs.	vs.	vs.	vs.	vs.	vs.	vs.	vs.	vs.
	BK	BK	BK	BK	BK	BK	BK	BK	BK	BK		BK	BK	BK	BK	BK	BK	BK	BK	BK	BK
coeff. of corr. [r]	0.749	0.948	0.868	0.136	0.759	0.162	0.446	0.507	0.549		coeff. of corr. [r]
coeff. of det. [r^2]	0.561	0.899	0.753	0.018	0.576	0.026	0.199	0.257	0.301		coeff. of det. [r^2]
intercept [CP]	-15.7814	-9.9503	0.8453	13.3569	3.9185	7.8577	1.9894	-2.6425	3.9272		intercept [CP]
slope [CP]	2.0188	1.4307	0.8916	0.3281	0.8352	0.4945	1.0703	1.1989	0.6129		slope [CP]
SE [CP]	±1,339	±0,36	±0,383	±1,79	±0,537	±2,26	±1,61	±1,53	±0,685		SE [CP]
p-value	0.001	0.001	0.001	0.331712	0.001	0.24744	0.001	0.001	0.001		p-value
Power of HKG [x-fold]	4.05247	2.69577	1.85523	1.25536	1.7841	1.40883	2.09987	2.29565	1.52933		Power of TG [x-fold]
