# Supplementary material for: Validation of reference genes for quantitative real-time PCR during leaf and flower development in Petunia hybrida
Source: BMC Plant Biol. 2010 Jan 7;10:4. doi: 10.1186/1471-2229-10-4 (PMC2827423; doi:10.1186/1471-2229-10-4)
Supplement: Additional File 4 — Supplemental tables. [file 1471-2229-10-4-S4.XLS]

## Sheet: Intro
BestKeeper © - version 1
Determination of the "most stable" Housekeeping Genes in in real-time PCR by using Repeated Pair-wise Correlation Analysis
Calculation of the geometric average of the "best" Housekeeping Genes CPs => CP Index = BestKeeper
Repeated Pair-wise Correlation & Regression Analysis of the BestKeeper vs. Housekeeping Genes
Repeated Pair-wise Correlation & Regression Analysis of the BestKeeper vs. Target Genes
Determination of sample intergrity, by specific Housekeeping Gene expression variation [InVar]
BestKeeper: Repeated Pair-wise Correlation Analysis is efficiency corrected real-time qPCR
Publication	Biotechnology Letters 26: 509-512
Direct download (mirror)	http://bioinformatics.gene-quantification.info/bestkeeper.html				gene.quantification@wzw.tum.de
Direct support	http://www.wzw.tum.de/gene-quantification/bestkeeper.html				© 2004 M.W. Pfaffl
	name of the gene	efficiency of
		qPCR
Housekeeping genes
HKG 1	ACT	1.75		Housekeeping Gene(s) = black
HKG 2	CYP	1.64		Target Gene(s) = blue
HKG 3	EF1alpha	1.62
HKG 4	GAPDH	1.83			= cells for data and name input
HKG 5	RPS13	1.7
HKG 6	RAN3	1.71			= data output
HKG 7	SAND	1.61
HKG 8	TUB	1.61			= data output
HKG 9	UBQ	1.67
HKG 10		2
Target Genes					= print current page
Target Gene 1		2
Target Gene 2		2
Target Gene 3		2
Target Gene 4		2
Target Gene 5		2
Target Gene 6		2
Target Gene 7		2
Target Gene 8		2
Target Gene 9		2
Target Gene 10		2

## Sheet: HKG vs. BK
Determination of the "most stable" Housekeeping Genes in in real-time PCR by using Repeated Pair-wise Correlation Analysis.
Calculation of the geometric average of the "most stable" Housekeeping Genes => CP Index = BestKeeper									print HKG data input pages
CP data input:	ACT	CYP	EF1alpha	GAPDH	RPS13	RAN3	SAND	TUB	UBQ
	HKG 1	HKG 2	HKG 3	HKG 4	HKG 5	HKG 6	HKG 7	HKG 8	HKG 9	HKG 10	n	BestKeeper	InVar. [± CP]	InVar. [ ± % CP]	InVar. [± x-fold]	HKG 1	Diff. HKG 1 [CP]	Diff. HKG 1 [%]	HKG 2	Diff. HKG 2 [CP]	Diff. HKG 2 [%]	HKG 3	Diff. HKG 3 [CP]	Diff. HKG 3 [%]	HKG 4	Diff. HKG 4 [CP]	Diff. HKG 4 [%]	HKG 5	Diff. HKG 5 [CP]	Diff. HKG 5 [%]	HKG 6	Diff. HKG 6 [CP]	Diff. HKG 6 [%]	HKG 7	Diff. HKG 7 [CP]	Diff. HKG 7 [%]	HKG 8	Diff. HKG 8 [CP]	Diff. HKG 8 [%]	HKG 9	Diff. HKG 9 [CP]	Diff. HKG 9 [%]	HKG 10	Diff. HKG 10 [CP]	Diff. HKG 10 [%]	BestKeeper	Var. [CP]	Var. [% CP]	Var. [CP]
sample 1	26.38	22.67	23.14	26.16	24.01	28.18	27.01	25.35	23.35		9	25.073	±2,07	±10,86	±10,04	26.38	1.33826	5.34411	22.67	0.720173	3.281	23.14	5.32052	29.8579	26.16	5.73916	28.1044	24.01	1.65712	7.41346	28.18	3.80603	15.6152	27.01	5.79447	27.3124	25.35	1.13449	4.68497	23.35	3.48541	17.5458				25.073	±2,07	±10,86	2.07
sample 2	26.78	22.8	23.2	26.07	23.98	28.05	26.94		23.37		8	25.0771	±9,42	±40,19	±9,67	26.78	1.73826	6.94145	22.8	0.850173	3.87326	23.2	5.38052	30.1946	26.07	5.64916	27.6637	23.98	1.62712	7.27925	28.05	3.67603	15.0818	26.94	5.72447	26.9824	0	-24.2155	-100	23.37	3.50541	17.6465				25.0771	±9,42	±40,19	9.42
sample 3	26.51	23.16	22.84	26.13	23.94	28.85	27.37	25.04	23.33		9	25.1644	±2,09	±10,72	±10,09	26.51	1.46826	5.86325	23.16	1.21017	5.51336	22.84	5.02052	28.1744	26.13	5.70916	27.9575	23.94	1.58712	7.1003	28.85	4.47603	18.364	27.37	6.15447	29.0092	25.04	0.82449	3.4048	23.33	3.46541	17.4452				25.1644	±2,09	±10,72	2.09
sample 4	27.43	23.1	22.54	24.66	24.11	28.18	27.58	25.33	23.45		9	25.0758	±1,77	±9,24	±6,28	27.43	2.38826	9.53711	23.1	1.15017	5.24001	22.54	4.72052	26.4908	24.66	4.23916	20.759	24.11	1.75712	7.86083	28.18	3.80603	15.6152	27.58	6.36447	29.9991	25.33	1.11449	4.60238	23.45	3.58541	18.0492				25.0758	±1,77	±9,24	1.77
sample 5	27.1	23.15	22.85	25.12	24.08		28.12	25.32	23.44		8	24.835	±9,43	±40	±8,98	27.1	2.05826	8.21931	23.15	1.20017	5.4678	22.85	5.03052	28.2305	25.12	4.69916	23.0116	24.08	1.72712	7.72662	0	-24.374	-100	28.12	6.90447	32.5444	25.32	1.10449	4.56108	23.44	3.57541	17.9989				24.835	±9,43	±40	9.43
sample 6	27.63	23.16	22.44	24.99	24.11	29.03	27.25	25.27	23.49		9	25.1755	±1,77	±9,03	±6,11	27.63	2.58826	10.3358	23.16	1.21017	5.51336	22.44	4.62052	25.9296	24.99	4.56916	22.375	24.11	1.75712	7.86083	29.03	4.65603	19.1025	27.25	6.03447	28.4436	25.27	1.05449	4.3546	23.49	3.62541	18.2506				25.1755	±1,77	±9,03	1.77
sample 7	26.4	23.15	22.53	24.91	24.07	29.64	26.67	24.84	23.87		9	25.0398	±1,94	±9,71	±6,21	26.4	1.35826	5.42398	23.15	1.20017	5.4678	22.53	4.71052	26.4347	24.91	4.48916	21.9832	24.07	1.71712	7.68188	29.64	5.26603	21.6052	26.67	5.45447	25.7098	24.84	0.62449	2.57888	23.87	4.00541	20.1636				25.0398	±1,94	±9,71	1.94
sample 8	26.51	23.26	22.47	24.42	24.11	28.6	26.78	24.69	23.93		9	24.909	±1,8	±9,29	±4,79	26.51	1.46826	5.86325	23.26	1.31017	5.96895	22.47	4.65052	26.098	24.42	3.99916	19.5837	24.11	1.75712	7.86083	28.6	4.22603	17.3383	26.78	5.56447	26.2283	24.69	0.47449	1.95945	23.93	4.06541	20.4656				24.909	±1,8	±9,29	1.8
sample 9	26.3	23.27	22.93	24.85	24.66		26.79	24.78	23.96		8	24.6607	±9,33	±39,58	±5,86	26.3	1.25826	5.02465	23.27	1.32017	6.0145	22.93	5.11052	28.6794	24.85	4.42916	21.6894	24.66	2.30712	10.3214	0	-24.374	-100	26.79	5.57447	26.2754	24.78	0.56449	2.33111	23.96	4.09541	20.6166				24.6607	±9,33	±39,58	9.33
sample 10		23.34									1	23.34	±8,12	±35,44	±0,66	0	-25.0417	-100	23.34	1.39017	6.33341	0	-17.8195	-100	0	-20.4208	-100	0	-22.3529	-100	0	-24.374	-100	0	-21.2155	-100	0	-24.2155	-100	0	-19.8646	-100				23.34	±8,12	±35,44	8.12
sample 11		23.27									1	23.27	±8,1	±35,34	±0,64	0	-25.0417	-100	23.27	1.32017	6.0145	0	-17.8195	-100	0	-20.4208	-100	0	-22.3529	-100	0	-24.374	-100	0	-21.2155	-100	0	-24.2155	-100	0	-19.8646	-100				23.27	±8,1	±35,34	8.1
sample 12		23.18									1	23.18	±8,07	±35,2	±0,61	0	-25.0417	-100	23.18	1.23017	5.60448	0	-17.8195	-100	0	-20.4208	-100	0	-22.3529	-100	0	-24.374	-100	0	-21.2155	-100	0	-24.2155	-100	0	-19.8646	-100				23.18	±8,07	±35,2	8.07
sample 13		24.06									1	24.06	±8,35	±36,54	±0,95	0	-25.0417	-100	24.06	2.11017	9.61362	0	-17.8195	-100	0	-20.4208	-100	0	-22.3529	-100	0	-24.374	-100	0	-21.2155	-100	0	-24.2155	-100	0	-19.8646	-100				24.06	±8,35	±36,54	8.35
sample 14		35.13									1	35.13	±11,94	±53,35	±226,23	0	-25.0417	-100	35.13	13.1802	60.0468	0	-17.8195	-100	0	-20.4208	-100	0	-22.3529	-100	0	-24.374	-100	0	-21.2155	-100	0	-24.2155	-100	0	-19.8646	-100				35.13	±11,94	±53,35	11.94
sample 15		23.65									1	23.65	±8,22	±35,92	±0,77	0	-25.0417	-100	23.65	1.70017	7.74572	0	-17.8195	-100	0	-20.4208	-100	0	-22.3529	-100	0	-24.374	-100	0	-21.2155	-100	0	-24.2155	-100	0	-19.8646	-100				23.65	±8,22	±35,92	8.22
sample 16		23.21									1	23.21	±8,08	±35,25	±0,62	0	-25.0417	-100	23.21	1.26017	5.74115	0	-17.8195	-100	0	-20.4208	-100	0	-22.3529	-100	0	-24.374	-100	0	-21.2155	-100	0	-24.2155	-100	0	-19.8646	-100				23.21	±8,08	±35,25	8.08
sample 17		23.1									1	23.1	±8,05	±35,08	±0,59	0	-25.0417	-100	23.1	1.15017	5.24001	0	-17.8195	-100	0	-20.4208	-100	0	-22.3529	-100	0	-24.374	-100	0	-21.2155	-100	0	-24.2155	-100	0	-19.8646	-100				23.1	±8,05	±35,08	8.05
sample 18		23.21									1	23.21	±8,08	±35,25	±0,62	0	-25.0417	-100	23.21	1.26017	5.74115	0	-17.8195	-100	0	-20.4208	-100	0	-22.3529	-100	0	-24.374	-100	0	-21.2155	-100	0	-24.2155	-100	0	-19.8646	-100				23.21	±8,08	±35,25	8.08
sample 19	26.32	22.95	13.23		25.21	27.65		24.64	23.87		7	22.874	±10,01	±47,87	±2,83	26.32	1.27826	5.10451	22.95	1.00017	4.55663	13.23	-4.58948	-25.7554	0	-20.4208	-100	25.21	2.85712	12.7819	27.65	3.27603	13.4407	0	-21.2155	-100	24.64	0.42449	1.75297	23.87	4.00541	20.1636				22.874	±10,01	±47,87	10.01
sample 20		22.9		19.86	25.24	27.86	17.71	24.55	24.41		7	22.9896	±10,4	±47,73	±3,61	0	-25.0417	-100	22.9	0.950173	4.32884	0	-17.8195	-100	19.86	-0.56084	-2.74641	25.24	2.88712	12.9161	27.86	3.48603	14.3023	17.71	-3.50553	-16.5234	24.55	0.33449	1.3813	24.41	4.54541	22.882				22.9896	±10,4	±47,73	10.4
sample 21	27	22.86	14.06	17.95	25.01	28.14	18.57	24.65	24.48		9	22.0426	±2,99	±14,62	±3,68	27	1.95826	7.81998	22.86	0.910173	4.14661	14.06	-3.75948	-21.0976	17.95	-2.47084	-12.0996	25.01	2.65712	11.8872	28.14	3.76603	15.4511	18.57	-2.64553	-12.4698	24.65	0.43449	1.79426	24.48	4.61541	23.2344				22.0426	±2,99	±14,62	2.99
sample 22	27.13	23.68	15.34	16.35	25.64	29.09	19.39	25.4	25.02		9	22.5051	±3,24	±15,49	±5,31	27.13	2.08826	8.33911	23.68	1.73017	7.8824	15.34	-2.47948	-13.9144	16.35	-4.07084	-19.9347	25.64	3.28712	14.7056	29.09	4.71603	19.3487	19.39	-1.82553	-8.6047	25.4	1.18449	4.89145	25.02	5.15541	25.9528				22.5051	±3,24	±15,49	3.24
sample 23	26.77	23.56	15.09	17.46	25.71	29.06	19.95	25.22	24.97		9	22.6352	±2,99	±14,38	±5,22	26.77	1.72826	6.90151	23.56	1.61017	7.3357	15.09	-2.72948	-15.3174	17.46	-2.96084	-14.4991	25.71	3.35712	15.0187	29.06	4.68603	19.2256	19.95	-1.26553	-5.96513	25.22	1.00449	4.14813	24.97	5.10541	25.7011				22.6352	±2,99	±14,38	2.99
sample 24	26.49	23.3			25.71	29.42		25.25	24.8		6	25.7622	±11,47	±56,82	±5,67	26.49	1.44826	5.78338	23.3	1.35017	6.15118	0	-17.8195	-100	0	-20.4208	-100	25.71	3.35712	15.0187	29.42	5.04603	20.7026	0	-21.2155	-100	25.25	1.03449	4.27201	24.8	4.93541	24.8453				25.7622	±11,47	±56,82	11.47
sample 25	26.2	22.9	13.64	14.4	24.41	30.3	14.94	24.57	25.88		9	21.0973	±4,62	±22,14	±9,69	26.2	1.15826	4.62531	22.9	0.950173	4.32884	13.64	-4.17948	-23.4545	14.4	-6.02084	-29.4838	24.41	2.05712	9.20294	30.3	5.92603	24.313	14.94	-6.27553	-29.5799	24.57	0.35449	1.4639	25.88	6.01541	30.2821				21.0973	±4,62	±22,14	4.62
sample 26	26.28	22.83		13.91	24.25	29.84	14.44	25.11	25.78		8	22.0779	±7,53	±39,75	±8,29	26.28	1.23826	4.94478	22.83	0.880173	4.00993	0	-17.8195	-100	13.91	-6.51084	-31.8833	24.25	1.89712	8.48715	29.84	5.46603	22.4257	14.44	-6.77553	-31.9367	25.11	0.89449	3.69387	25.78	5.91541	29.7787				22.0779	±7,53	±39,75	7.53
sample 27	26.51	22.76			24.61	30.06	16.36		25.9		6	23.9586	±11,89	±56,15	±9,15	26.51	1.46826	5.86325	22.76	0.810173	3.69102	0	-17.8195	-100	0	-20.4208	-100	24.61	2.25712	10.0977	30.06	5.68603	23.3283	16.36	-4.85553	-22.8867	0	-24.2155	-100	25.9	6.03541	30.3827				23.9586	±11,89	±56,15	11.89
sample 28		23.08									1	23.08	±8,04	±35,05	±0,58	0	-25.0417	-100	23.08	1.13017	5.14889	0	-17.8195	-100	0	-20.4208	-100	0	-22.3529	-100	0	-24.374	-100	0	-21.2155	-100	0	-24.2155	-100	0	-19.8646	-100				23.08	±8,04	±35,05	8.04
sample 29		23.28									1	23.28	±8,1	±35,35	±0,64	0	-25.0417	-100	23.28	1.33017	6.06006	0	-17.8195	-100	0	-20.4208	-100	0	-22.3529	-100	0	-24.374	-100	0	-21.2155	-100	0	-24.2155	-100	0	-19.8646	-100				23.28	±8,1	±35,35	8.1
sample 30		23.25									1	23.25	±8,09	±35,31	±0,63	0	-25.0417	-100	23.25	1.30017	5.92339	0	-17.8195	-100	0	-20.4208	-100	0	-22.3529	-100	0	-24.374	-100	0	-21.2155	-100	0	-24.2155	-100	0	-19.8646	-100				23.25	±8,09	±35,31	8.09
sample 31		23.87									1	23.87	±8,29	±36,25	±0,86	0	-25.0417	-100	23.87	1.92017	8.74801	0	-17.8195	-100	0	-20.4208	-100	0	-22.3529	-100	0	-24.374	-100	0	-21.2155	-100	0	-24.2155	-100	0	-19.8646	-100				23.87	±8,29	±36,25	8.29
sample 32		23.64									1	23.64	±8,22	±35,9	±0,77	0	-25.0417	-100	23.64	1.69017	7.70017	0	-17.8195	-100	0	-20.4208	-100	0	-22.3529	-100	0	-24.374	-100	0	-21.2155	-100	0	-24.2155	-100	0	-19.8646	-100				23.64	±8,22	±35,9	8.22
sample 33		23.49									1	23.49	±8,17	±35,67	±0,71	0	-25.0417	-100	23.49	1.54017	7.01679	0	-17.8195	-100	0	-20.4208	-100	0	-22.3529	-100	0	-24.374	-100	0	-21.2155	-100	0	-24.2155	-100	0	-19.8646	-100				23.49	±8,17	±35,67	8.17
sample 34		32.58									1	32.58	±11,1	±49,48	±64,08	0	-25.0417	-100	32.58	10.6302	48.4294	0	-17.8195	-100	0	-20.4208	-100	0	-22.3529	-100	0	-24.374	-100	0	-21.2155	-100	0	-24.2155	-100	0	-19.8646	-100				32.58	±11,1	±49,48	11.1
sample 35		31.64									1	31.64	±10,8	±48,05	±40,25	0	-25.0417	-100	31.64	9.69017	44.1469	0	-17.8195	-100	0	-20.4208	-100	0	-22.3529	-100	0	-24.374	-100	0	-21.2155	-100	0	-24.2155	-100	0	-19.8646	-100				31.64	±10,8	±48,05	10.8
sample 36		23.29									1	23.29	±8,11	±35,37	±0,65	0	-25.0417	-100	23.29	1.34017	6.10562	0	-17.8195	-100	0	-20.4208	-100	0	-22.3529	-100	0	-24.374	-100	0	-21.2155	-100	0	-24.2155	-100	0	-19.8646	-100				23.29	±8,11	±35,37	8.11
sample 37	23.55	22.76	9.25		21.08	22.83		25.13	17.5		7	19.4402	±8,77	±42,51	±0,6	23.55	-1.49174	-5.95702	22.76	0.810173	3.69102	9.25	-8.56948	-48.0905	0	-20.4208	-100	21.08	-1.27288	-5.69447	22.83	-1.54397	-6.33449	0	-21.2155	-100	25.13	0.91449	3.77646	17.5	-2.36459	-11.9035				19.4402	±8,77	±42,51	8.77
sample 38	23.51	19.94	10.02	13.26	22.59	22.78	12.51	24.99	17.5		9	17.7552	±3,57	±18,26	±0,51	23.51	-1.53174	-6.11675	19.94	-2.00983	-9.15646	10.02	-7.79948	-43.7694	13.26	-7.16084	-35.0663	22.59	0.237122	1.06081	22.78	-1.59397	-6.53962	12.51	-8.70553	-41.0338	24.99	0.77449	3.19832	17.5	-2.36459	-11.9035				17.7552	±3,57	±18,26	3.57
sample 39	23.63	20.11	9.01	12.93	21.2	22.88	11.61	25.17	17.71		9	17.3023	±3,86	±19,89	±0,48	23.63	-1.41174	-5.63755	20.11	-1.83983	-8.38197	9.01	-8.80948	-49.4373	12.93	-7.49084	-36.6823	21.2	-1.15288	-5.15763	22.88	-1.49397	-6.12935	11.61	-9.60553	-45.2759	25.17	0.95449	3.94165	17.71	-2.15459	-10.8464				17.3023	±3,86	±19,89	3.86
sample 40	23.49	21.63	11.06	13.11	22.76	24.52		22.83	19.84		8	19.2201	±7,01	±33,55	±0,49	23.49	-1.55174	-6.19662	21.63	-0.319827	-1.45708	11.06	-6.75948	-37.9331	13.11	-7.31084	-35.8009	22.76	0.407122	1.82134	24.52	0.146035	0.599143	0	-21.2155	-100	22.83	-1.38551	-5.72158	19.84	-0.0245912	-0.123794				19.2201	±7,01	±33,55	7.01
sample 41	23.45	21.47	11.23	13.45	22.82	24.55	12.97	22.37	19.85		9	18.4304	±3,47	±17,53	±0,49	23.45	-1.59174	-6.35635	21.47	-0.479827	-2.18602	11.23	-6.58948	-36.9791	13.45	-6.97084	-34.1359	22.82	0.467122	2.08976	24.55	0.176035	0.722225	12.97	-8.24553	-38.8655	22.37	-1.84551	-7.62119	19.85	-0.0145912	-0.0734533				18.4304	±3,47	±17,53	3.47
sample 42	23.54	21.47	12.07	14.83	23.01	24.59	12.44	22.36	19.85		9	18.7222	±3,33	±16,54	±0,52	23.54	-1.50174	-5.99695	21.47	-0.479827	-2.18602	12.07	-5.74948	-32.2651	14.83	-5.59084	-27.3781	23.01	0.657122	2.93976	24.59	0.216035	0.886334	12.44	-8.77553	-41.3637	22.36	-1.85551	-7.66249	19.85	-0.0145912	-0.0734533				18.7222	±3,33	±16,54	3.33
sample 43	24.21	22.35		13.73	23.29	26.04	15.07	24.32	21.09		8	20.7844	±6,37	±34,77	±0,89	24.21	-0.831741	-3.32142	22.35	0.400173	1.82313	0	-17.8195	-100	13.73	-6.69084	-32.7648	23.29	0.937122	4.1924	26.04	1.66603	6.8353	15.07	-6.14553	-28.9671	24.32	0.10449	0.431499	21.09	1.22541	6.16881				20.7844	±6,37	±34,77	6.37
sample 44	25	22.38	13.05	13.88	23.32	26.06	13.68	24.26	21.09		9	19.6213	±3,61	±17,64	±0,88	25	-0.0417409	-0.166685	22.38	0.430173	1.9598	13.05	-4.76948	-26.7655	13.88	-6.54084	-32.0302	23.32	0.967122	4.32661	26.06	1.68603	6.91736	13.68	-7.53553	-35.5189	24.26	0.0444897	0.183724	21.09	1.22541	6.16881				19.6213	±3,61	±17,64	3.61
sample 45	24.89	22.42	14.9	13.45	23.38	26.11	13.63	24.21	21.22		9	19.848	±3,57	±17,13	±0,89	24.89	-0.151741	-0.605952	22.42	0.470173	2.14204	14.9	-2.91948	-16.3836	13.45	-6.97084	-34.1359	23.38	1.02712	4.59503	26.11	1.73603	7.1225	13.63	-7.58553	-35.7546	24.21	-0.00551032	-0.0227553	21.22	1.35541	6.82324				19.848	±3,57	±17,13	3.57
sample 46		19.94									1	19.94	±7,05	±30,28	±0,12	0	-25.0417	-100	19.94	-2.00983	-9.15646	0	-17.8195	-100	0	-20.4208	-100	0	-22.3529	-100	0	-24.374	-100	0	-21.2155	-100	0	-24.2155	-100	0	-19.8646	-100				19.94	±7,05	±30,28	7.05
sample 47											0
sample 48		20.14									1	20.14	±7,11	±30,58	±0,14	0	-25.0417	-100	20.14	-1.80983	-8.24529	0	-17.8195	-100	0	-20.4208	-100	0	-22.3529	-100	0	-24.374	-100	0	-21.2155	-100	0	-24.2155	-100	0	-19.8646	-100				20.14	±7,11	±30,58	7.11
sample 49		21.59									1	21.59	±7,57	±32,79	±0,28	0	-25.0417	-100	21.59	-0.359827	-1.63931	0	-17.8195	-100	0	-20.4208	-100	0	-22.3529	-100	0	-24.374	-100	0	-21.2155	-100	0	-24.2155	-100	0	-19.8646	-100				21.59	±7,57	±32,79	7.57
sample 50		21.96									1	21.96	±7,68	±33,35	±0,34	0	-25.0417	-100	21.96	0.0101732	0.0463475	0	-17.8195	-100	0	-20.4208	-100	0	-22.3529	-100	0	-24.374	-100	0	-21.2155	-100	0	-24.2155	-100	0	-19.8646	-100				21.96	±7,68	±33,35	7.68
sample 51		22.24									1	22.24	±7,77	±33,77	±0,38	0	-25.0417	-100	22.24	0.290173	1.32198	0	-17.8195	-100	0	-20.4208	-100	0	-22.3529	-100	0	-24.374	-100	0	-21.2155	-100	0	-24.2155	-100	0	-19.8646	-100				22.24	±7,77	±33,77	7.77
sample 52		23.3									1	23.3	±8,11	±35,38	±0,65	0	-25.0417	-100	23.3	1.35017	6.15118	0	-17.8195	-100	0	-20.4208	-100	0	-22.3529	-100	0	-24.374	-100	0	-21.2155	-100	0	-24.2155	-100	0	-19.8646	-100				23.3	±8,11	±35,38	8.11
sample 53		23.01									1	23.01	±8,02	±34,94	±0,56	0	-25.0417	-100	23.01	1.06017	4.82998	0	-17.8195	-100	0	-20.4208	-100	0	-22.3529	-100	0	-24.374	-100	0	-21.2155	-100	0	-24.2155	-100	0	-19.8646	-100				23.01	±8,02	±34,94	8.02
sample 54		22.92									1	22.92	±7,99	±34,81	±0,54	0	-25.0417	-100	22.92	0.970173	4.41996	0	-17.8195	-100	0	-20.4208	-100	0	-22.3529	-100	0	-24.374	-100	0	-21.2155	-100	0	-24.2155	-100	0	-19.8646	-100				22.92	±7,99	±34,81	7.99
sample 55	23.39		19.38	25.98	20.74	22.36	22.38	23.45	16.77		8	21.6386	±7,73	±35,65	±9,37	23.39	-1.65174	-6.59595	0	-21.9498	-100	19.38	1.56052	8.75741	25.98	5.55916	27.223	20.74	-1.61288	-7.21553	22.36	-2.01397	-8.26277	22.38	1.16447	5.48874	23.45	-0.76551	-3.16124	16.77	-3.09459	-15.5784				21.6386	±7,73	±35,65	7.73
sample 56	23.4	19.3	19.36	26.1	20.82	22.47	22.28	23.52	16.77		9	21.3921	±2,75	±13,27	±10,08	23.4	-1.64174	-6.55602	19.3	-2.64983	-12.0722	19.36	1.54052	8.64518	26.1	5.67916	27.8106	20.82	-1.53288	-6.85763	22.47	-1.90397	-7.81147	22.28	1.06447	5.01739	23.52	-0.69551	-2.87217	16.77	-3.09459	-15.5784				21.3921	±2,75	±13,27	2.75
sample 57	22.15	19.35	19.28	26.16	20.56	22.27	22.18	23.45	16.47		9	21.153	±2,91	±13,92	±10,48	22.15	-2.89174	-11.5477	19.35	-2.59983	-11.8444	19.28	1.46052	8.19623	26.16	5.73916	28.1044	20.56	-1.79288	-8.02079	22.27	-2.10397	-8.63202	22.18	0.964466	4.54604	23.45	-0.76551	-3.16124	16.47	-3.39459	-17.0887				21.153	±2,91	±13,92	2.91
sample 58	22.17	18.24	19.14	26.37	19.66	21.83	21.27	23.53	16.53		9	20.7871	±3,09	±14,74	±11,96	22.17	-2.87174	-11.4678	18.24	-3.70983	-16.9014	19.14	1.32052	7.41057	26.37	5.94916	29.1328	19.66	-2.69288	-12.0471	21.83	-2.54397	-10.4372	21.27	0.054466	0.256727	23.53	-0.68551	-2.83087	16.53	-3.33459	-16.7866				20.7871	±3,09	±14,74	3.09
sample 59	22.21	18.48	19	26.29	19.71	21.91	21.35		16.44		8	20.4905	±8,32	±35,18	±11,42	22.21	-2.83174	-11.3081	18.48	-3.46983	-15.808	19	1.18052	6.62491	26.29	5.86916	28.741	19.71	-2.64288	-11.8234	21.91	-2.46397	-10.109	21.35	0.134466	0.633809	0	-24.2155	-100	16.44	-3.42459	-17.2397				20.4905	±8,32	±35,18	8.32
sample 60		18.42	18.43	25.07	19.85	21.87	21.53	23.42	16.45		8	20.4549	±8,45	±34,35	±5,39	0	-25.0417	-100	18.42	-3.52983	-16.0813	18.43	0.610525	3.42617	25.07	4.64916	22.7667	19.85	-2.50288	-11.1971	21.87	-2.50397	-10.2731	21.53	0.314466	1.48224	23.42	-0.79551	-3.28513	16.45	-3.41459	-17.1893				20.4549	±8,45	±34,35	8.45
sample 61	22.04	18.17	18.41	23.06	20.02	21.84	21.86		16.33		8	20.09	±7,92	±32,99	±1,57	22.04	-3.00174	-11.9869	18.17	-3.77983	-17.2203	18.41	0.590525	3.31393	23.06	2.63916	12.9239	20.02	-2.33288	-10.4366	21.84	-2.53397	-10.3962	21.86	0.644466	3.03771	0	-24.2155	-100	16.33	-3.53459	-17.7934				20.09	±7,92	±32,99	7.92
sample 62	22.19	18.22	18.58	22.95	19.98	21.81	21.98	23.39	16.31		9	20.466	±2,22	±10,45	±1,44	22.19	-2.85174	-11.3879	18.22	-3.72983	-16.9925	18.58	0.760525	4.26794	22.95	2.52916	12.3852	19.98	-2.37288	-10.6155	21.81	-2.56397	-10.5193	21.98	0.764466	3.60333	23.39	-0.82551	-3.40901	16.31	-3.55459	-17.8941				20.466	±2,22	±10,45	2.22
sample 63	22.06		19.06	23.8	20.08	21.92	22.16	21.35	16.4		8	20.7355	±7,36	±33,83	±2,47	22.06	-2.98174	-11.9071	0	-21.9498	-100	19.06	1.24052	6.96162	23.8	3.37916	16.5476	20.08	-2.27288	-10.1682	21.92	-2.45397	-10.068	22.16	0.944466	4.45177	21.35	-2.86551	-11.8334	16.4	-3.46459	-17.441				20.7355	±7,36	±33,83	7.36
sample 64	23.8	18.03	19.24	20.29	20.16	21.7	23.04	21.35	17.71		9	20.4965	±1,98	±9,18	±0,83	23.8	-1.24174	-4.95868	18.03	-3.91983	-17.8581	19.24	1.42052	7.97175	20.29	-0.13084	-0.640717	20.16	-2.19288	-9.81027	21.7	-2.67397	-10.9706	23.04	1.82447	8.59967	21.35	-2.86551	-11.8334	17.71	-2.15459	-10.8464				20.4965	±1,98	±9,18	1.98
sample 65	24.02	18.23	19.18	20.02	20.04	21.81	23.31	21.54	16.71		9	20.4173	±2,04	±9,62	±0,91	24.02	-1.02174	-4.08015	18.23	-3.71983	-16.947	19.18	1.36052	7.63504	20.02	-0.40084	-1.9629	20.04	-2.31288	-10.3471	21.81	-2.56397	-10.5193	23.31	2.09447	9.87232	21.54	-2.67551	-11.0487	16.71	-3.15459	-15.8805				20.4173	±2,04	±9,62	2.04
sample 66	23.94	17.95	19.31	20.54	20.23	22.32	23.84	21.59	16.91		9	20.6061	±2,18	±10,31	±1,13	23.94	-1.10174	-4.39962	17.95	-3.99983	-18.2226	19.31	1.49052	8.36458	20.54	0.11916	0.583523	20.23	-2.12288	-9.49711	22.32	-2.05397	-8.42688	23.84	2.62447	12.3705	21.59	-2.62551	-10.8423	16.91	-2.95459	-14.8737				20.6061	±2,18	±10,31	2.18
sample 67	26.69	22.63	22.4	21.39	23	24.91	24.98	24.26	20.04		9	23.2867	±1,62	±8,73	±2,81	26.69	1.64826	6.58205	22.63	0.680173	3.09876	22.4	4.58052	25.7052	21.39	0.96916	4.74594	23	0.647122	2.89503	24.91	0.536035	2.19921	24.98	3.76447	17.7439	24.26	0.0444897	0.183724	20.04	0.175409	0.883022				23.2867	±1,62	±8,73	1.62
sample 68	26.58	22.51	22.73	21.73	23.19	24.86	24.95	24.08	20.05		9	23.336	±1,71	±9,25	±3,25	26.58	1.53826	6.14278	22.51	0.560173	2.55206	22.73	4.91052	27.5571	21.73	1.30916	6.4109	23.19	0.837122	3.74503	24.86	0.486035	1.99407	24.95	3.73447	17.6025	24.08	-0.13551	-0.559601	20.05	0.185409	0.933363				23.336	±1,71	±9,25	1.71
sample 69	26.45	22.22	21.64	21.06	22.96	24.41	23.84	24.02	19.72		9	22.8455	±1,38	±7,4	±1,79	26.45	1.40826	5.62365	22.22	0.270173	1.23087	21.64	3.82052	21.4402	21.06	0.63916	3.12994	22.96	0.607122	2.71608	24.41	0.0360348	0.147841	23.84	2.62447	12.3705	24.02	-0.19551	-0.807376	19.72	-0.144591	-0.727884				22.8455	±1,38	±7,4	1.38
sample 70	22.93	17.45	19.1	19.14	20.04	21.74	22.65	20.89	16.16		9	19.8903	±2,07	±9,79	±0,74	22.93	-2.11174	-8.43288	17.45	-4.49983	-20.5005	19.1	1.28052	7.1861	19.14	-1.28084	-6.27222	20.04	-2.31288	-10.3471	21.74	-2.63397	-10.8065	22.65	1.43447	6.76139	20.89	-3.32551	-13.733	16.16	-3.70459	-18.6492				19.8903	±2,07	±9,79	2.07
sample 71	23.01	17.41	18.97	19.24	19.47	21.59	22.62	21.02	16.22		9	19.8294	±2,07	±9,72	±0,72	23.01	-2.03174	-8.11342	17.41	-4.53983	-20.6827	18.97	1.15052	6.45656	19.24	-1.18084	-5.78252	19.47	-2.88288	-12.8971	21.59	-2.78397	-11.4219	22.62	1.40447	6.61999	21.02	-3.19551	-13.1961	16.22	-3.64459	-18.3472				19.8294	±2,07	±9,72	2.07
sample 72	23.63		19.07	18.95		21.67	23.97	21.24	16.55		7	20.5718	±9,48	±43,05	±1,23	23.63	-1.41174	-5.63755	0	-21.9498	-100	19.07	1.25052	7.01774	18.95	-1.47084	-7.20264	0	-22.3529	-100	21.67	-2.70397	-11.0937	23.97	2.75447	12.9833	21.24	-2.97551	-12.2876	16.55	-3.31459	-16.6859				20.5718	±9,48	±43,05	9.48
sample 73	26.68	18.89	19.65	22.26	21.06	21.06	24.35	26.68	17.94		9	21.8593	±2,52	±11,46	±1,59	26.68	1.63826	6.54211	18.89	-3.05983	-13.9401	19.65	1.83052	10.2726	22.26	1.83916	9.00629	21.06	-1.29288	-5.78395	21.06	-3.31397	-13.5963	24.35	3.13447	14.7744	26.68	2.46449	10.1773	17.94	-1.92459	-9.68855				21.8593	±2,52	±11,46	2.52
sample 74	26.67	18.97	19.7	22.13	21.58	21.58	24.21	26.67	18.01		9	21.9739	±2,35	±10,75	±1,49	26.67	1.62826	6.50218	18.97	-2.97983	-13.5756	19.7	1.88052	10.5532	22.13	1.70916	8.36969	21.58	-0.772878	-3.45762	21.58	-2.79397	-11.4629	24.21	2.99447	14.1145	26.67	2.45449	10.136	18.01	-1.85459	-9.33617				21.9739	±2,35	±10,75	2.35
sample 75	27.14	19.04	19.92	22	21.1	21.1	24.15	27.14	17.95		9	21.9569	±2,56	±11,57	±1,66	27.14	2.09826	8.37905	19.04	-2.90983	-13.2567	19.92	2.10052	11.7878	22	1.57916	7.73308	21.1	-1.25288	-5.605	21.1	-3.27397	-13.4322	24.15	2.93447	13.8317	27.14	2.92449	12.0769	17.95	-1.91459	-9.63821				21.9569	±2,56	±11,57	2.56
sample 76	25.54		19.98	22.08	21.01	21.01	24.1	25.54	18.28		8	22.0539	±7,68	±35,16	±1,4	25.54	0.498259	1.98971	0	-21.9498	-100	19.98	2.16052	12.1245	22.08	1.65916	8.12484	21.01	-1.34288	-6.00763	21.01	-3.36397	-13.8015	24.1	2.88447	13.596	25.54	1.32449	5.46959	18.28	-1.58459	-7.97696				22.0539	±7,68	±35,16	7.68
sample 77	25.49	19.88	20.09	22.16	20.86	20.86	24.07	25.49	18.15		9	21.7586	±2,23	±10,38	±1,38	25.49	0.448259	1.79005	19.88	-2.06983	-9.42981	20.09	2.27052	12.7418	22.16	1.73916	8.5166	20.86	-1.49288	-6.67868	20.86	-3.51397	-14.4169	24.07	2.85447	13.4546	25.49	1.27449	5.26311	18.15	-1.71459	-8.63139				21.7586	±2,23	±10,38	2.23
sample 78	25.7	20.02	20.14	22.07	20.9	20.9	24.53	25.7	18.32		9	21.8894	±2,29	±10,6	±1,59	25.7	0.658259	2.62865	20.02	-1.92983	-8.79199	20.14	2.32052	13.0224	22.07	1.64916	8.07587	20.9	-1.45288	-6.49974	20.9	-3.47397	-14.2528	24.53	3.31447	15.6228	25.7	1.48449	6.13033	18.32	-1.54459	-7.7756				21.8894	±2,29	±10,6	2.29
sample 79	26.41	21.03	20.94	22.81	21.98	21.98	24.92	26.41	19.28		9	22.7404	±2,09	±9,9	±2,02	26.41	1.36826	5.46391	21.03	-0.919827	-4.19059	20.94	3.12052	17.5119	22.81	2.38916	11.6996	21.98	-0.372878	-1.66814	21.98	-2.39397	-9.82181	24.92	3.70447	17.4611	26.41	2.19449	9.06233	19.28	-0.584591	-2.94288				22.7404	±2,09	±9,9	2.09
sample 80	26.11	20.8	20.97	22.91	21.84	21.84	25.26	26.11	19.14		9	22.6533	±2,21	±10,52	±2,31	26.11	1.06826	4.26591	20.8	-1.14983	-5.23843	20.97	3.15052	17.6802	22.91	2.48916	12.1893	21.84	-0.512878	-2.29446	21.84	-2.53397	-10.3962	25.26	4.04447	19.0637	26.11	1.89449	7.82346	19.14	-0.724591	-3.64765				22.6533	±2,21	±10,52	2.21
sample 81	25.92	21.05		24.12	21.79	21.79	26.34	25.92	17.94		8	22.9341	±6,67	±36,39	±4,31	25.92	0.878259	3.50718	21.05	-0.899827	-4.09947	0	-17.8195	-100	24.12	3.69916	18.1146	21.79	-0.562878	-2.51815	21.79	-2.58397	-10.6013	26.34	5.12447	24.1543	25.92	1.70449	7.03883	17.94	-1.92459	-9.68855				22.9341	±6,67	±36,39	6.67
sample 82											0
sample 83											0
sample 84											0
sample 85											0
sample 86											0
sample 87											0
sample 88											0
sample 89											0
sample 90											0
sample 91											0
sample 92											0
sample 93											0
sample 94											0
sample 95											0
sample 96											0
sample 97											0
sample 98											0
sample 99											0
sample 100											0
Column data:																																															Var [x-fold]	Var [x-fold]
	HKG 1	HKG 2	HKG 3	HKG 4	HKG 5	HKG 6	HKG 7	HKG 8	HKG 9	HKG 10		BestKeeper				sample 1	2.1147			1.42799			13.0236			32.0811			2.40925			7.70533			15.7923			1.71649			5.9739						±10,04	10.04
n	52	76	48	50	53	52	50	50	54	0	80	80	n			sample 2	2.64523			1.52284			13.406			30.3828			2.3712			7.18624			15.2745			9.80857e-06			6.03549						±9,67	9.67
geo Mean [CP]	25.0417	21.9498	17.8195	20.4208	22.3529	24.374	21.2155	24.2155	19.8646		--	22.417	geo Mean [CP]			sample 3	2.27427			1.81969			11.2687			31.5047			2.3214			11.0382			18.7458			1.4809			5.91294						±10,09	10.09
ar Mean [CP]	25.1025	22.127	18.345	20.9312	22.4328	24.5715	21.798	24.2682	20.1204		--	22.5719	ar Mean [CP]			sample 4	3.80573			1.76648			9.75036			12.959			2.54054			7.70533			20.7174			1.70022			6.28825						±6,28	6.28
min [CP]	22.04	17.41	9.01	12.93	19.47	20.86	11.61	20.89	16.16		0	17.3023	min [CP]			sample 5	3.16399			1.81071			11.3232			17.112			2.50042			2.09392e-06			26.7931			1.69214			6.25608						±8,98	8.98
max [CP]	27.63	35.13	23.2	26.37	25.71	30.3	28.12	27.14	25.9		9	35.13	max [CP]			sample 6	4.25643			1.81969			9.29115			15.8191			2.54054			12.1573			17.7045			1.65233			6.41857						±6,11	6.11
std dev [± CP]	1.5826	1.96059	3.18896	3.67496	1.70041	2.84408	3.72584	1.26009	2.89527		--	1.87692	std dev [± CP]			sample 7	2.1385			1.81071			9.70344			15.0725			2.48719			16.8642			13.4315			1.34636			7.79957						±6,21	6.21
CV [% CP]	6.30454	8.86061	17.3833	17.5573	7.57999	11.5747	17.0926	5.19234	14.3897		--	8.31528	CV [% CP]			sample 8	2.27427			1.91198			9.42659			11.2094			2.54054			9.65272			14.1539			1.25354			8.04329						±4,79	4.79
																sample 9	2.02211			1.92146			11.7688			14.5358			3.40153			2.09392e-06			14.2214			1.30843			8.16799						±5,86	5.86
Pearson correlation coefficient ( r )																sample 10	8.20171e-07			1.98916			0.000184736			4.37047e-06			7.05998e-06			2.09392e-06			4.09335e-05			9.80857e-06			3.76555e-05						±0,66	0.66
	ACT	CYP	EF1alpha	GAPDH	RPS13	RAN3	SAND	TUB	UBQ							sample 11	8.20171e-07			1.92146			0.000184736			4.37047e-06			7.05998e-06			2.09392e-06			4.09335e-05			9.80857e-06			3.76555e-05						±0,64	0.64
vs.	HKG 1	HKG 2	HKG 3	HKG 4	HKG 5	HKG 6	HKG 7	HKG 8	HKG 9	HKG 10						sample 12	8.20171e-07			1.83779			0.000184736			4.37047e-06			7.05998e-06			2.09392e-06			4.09335e-05			9.80857e-06			3.76555e-05						±0,61	0.61
HKG 2	0.683	-	-	-	-	-	-	-	-	-						sample 13	8.20171e-07			2.84026			0.000184736			4.37047e-06			7.05998e-06			2.09392e-06			4.09335e-05			9.80857e-06			3.76555e-05						±0,95	0.95
p-value	0.001	-	-	-	-	-	-	-	-	-						sample 14	8.20171e-07			678.702			0.000184736			4.37047e-06			7.05998e-06			2.09392e-06			4.09335e-05			9.80857e-06			3.76555e-05						±226,23	226.23
HKG 3	0.366	0.001	-	-	-	-	-	-	-	-						sample 15	8.20171e-07			2.31885			0.000184736			4.37047e-06			7.05998e-06			2.09392e-06			4.09335e-05			9.80857e-06			3.76555e-05						±0,77	0.77
p-value	0.0113536	0.992069	-	-	-	-	-	-	-	-						sample 16	8.20171e-07			1.86526			0.000184736			4.37047e-06			7.05998e-06			2.09392e-06			4.09335e-05			9.80857e-06			3.76555e-05						±0,62	0.62
HKG 4	0.107	-0.14	0.859	-	-	-	-	-	-	-						sample 17	8.20171e-07			1.76648			0.000184736			4.37047e-06			7.05998e-06			2.09392e-06			4.09335e-05			9.80857e-06			3.76555e-05						±0,59	0.59
p-value	0.469092	0.35235	0.001	-	-	-	-	-	-	-						sample 18	8.20171e-07			1.86526			0.000184736			4.37047e-06			7.05998e-06			2.09392e-06			4.09335e-05			9.80857e-06			3.76555e-05						±0,62	0.62
HKG 5	0.726	0.931	-2.84	-0.253	-	-	-	-	-	-						sample 19	2.04487			1.64014			0.109254			4.37047e-06			4.55429			5.79834			4.09335e-05			1.22404			7.79957						±2,83	2.83
p-value	0.001	1.14864e-22	#NUM!	0.0798972	-	-	-	-	-	-						sample 20	8.20171e-07			1.60007			0.000184736			0.712536			4.62737			6.48982			0.18835			1.17268			10.2882						±3,61	3.61
HKG 6	0.579	0.862	-0.005	-0.19	0.914	-	-	-	-	-						sample 21	2.99179			1.56872			0.163055			0.22466			4.09573			7.54174			0.283684			1.22988			10.6642						±3,68	3.68
p-value	0.001	0.001	0.976203	0.1967	0.001	-	-	-	-	-						sample 22	3.21756			2.35352			0.302352			0.0854287			5.72155			12.555			0.419211			1.75786			14.0668						±5,31	5.31
HKG 7	0.348	-0.02	0.967	0.849	-0.109	-0.154	-	-	-	-						sample 23	2.63047			2.21787			0.267999			0.16708			5.93807			12.3546			0.547337			1.61345			13.7107						±5,22	5.22
p-value	0.0152701	0.897159	0.001	0.001	0.456993	0.294679	-	-	-	-						sample 24	2.24896			1.95019			0.000184736			4.37047e-06			5.93807			14.9867			4.09335e-05			1.63666			12.566						±5,67	5.67
HKG 8	0.717	0.434	0.125	0.162	0.407	0.226	0.171	-	-	-						sample 25	1.91206			1.60007			0.133149			0.026292			2.97894			24.0294			0.0503567			1.18391			21.8641						±9,69	9.69
p-value	0.001	0.00262324	0.411123	0.277182	0.00365085	0.123269	0.256356	-	-	-						sample 26	1.9996			1.54561			0.000184736			0.0195534			2.73646			18.7743			0.0396866			1.5311			20.7711						±8,29	8.29
HKG 9	0.738	0.888	0.077	-0.161	0.954	0.959	-0.061	0.409	-	-						sample 27	2.27427			1.493			0.000184736			4.37047e-06			3.31246			21.1263			0.0990262			9.80857e-06			22.0895						±9,15	9.15
p-value	0.001	0.001	0.605557	0.264091	0.001	0.001	0.67636	0.00323423	-	-						sample 28	8.20171e-07			1.74908			0.000184736			4.37047e-06			7.05998e-06			2.09392e-06			4.09335e-05			9.80857e-06			3.76555e-05						±0,58	0.58
HKG 10										-						sample 29	8.20171e-07			1.93099			0.000184736			4.37047e-06			7.05998e-06			2.09392e-06			4.09335e-05			9.80857e-06			3.76555e-05						±0,64	0.64
p-value										-						sample 30	8.20171e-07			1.90254			0.000184736			4.37047e-06			7.05998e-06			2.09392e-06			4.09335e-05			9.80857e-06			3.76555e-05						±0,63	0.63
																sample 31	8.20171e-07			2.58546			0.000184736			4.37047e-06			7.05998e-06			2.09392e-06			4.09335e-05			9.80857e-06			3.76555e-05						±0,86	0.86
BestKeeper vs.	HKG 1	HKG 2	HKG 3	HKG 4	HKG 5	HKG 6	HKG 7	HKG 8	HKG 9	HKG 10						sample 32	8.20171e-07			2.3074			0.000184736			4.37047e-06			7.05998e-06			2.09392e-06			4.09335e-05			9.80857e-06			3.76555e-05						±0,77	0.77
coeff. of corr. [r]	0.75	0.846	0.774	0.627	0.566	0.563	0.712	0.465	0.631							sample 33	8.20171e-07			2.14238			0.000184736			4.37047e-06			7.05998e-06			2.09392e-06			4.09335e-05			9.80857e-06			3.76555e-05						±0,71	0.71
p-value	0.001	0.001	0.001	0.001	0.001	0.001	0.001	0.001	0.001							sample 34	8.20171e-07			192.233			0.000184736			4.37047e-06			7.05998e-06			2.09392e-06			4.09335e-05			9.80857e-06			3.76555e-05						±64,08	64.08
																sample 35	8.20171e-07			120.746			0.000184736			4.37047e-06			7.05998e-06			2.09392e-06			4.09335e-05			9.80857e-06			3.76555e-05						±40,25	40.25
																sample 36	8.20171e-07			1.94056			0.000184736			4.37047e-06			7.05998e-06			2.09392e-06			4.09335e-05			9.80857e-06			3.76555e-05						±0,65	0.65
Regression Analysis: HKG vs. BestKeeper																sample 37	0.433961			1.493			0.0160165			4.37047e-06			0.50894			0.436779			4.09335e-05			1.54575			0.297418						±0,6	0.6
	ACT	CYP	EF1alpha	GAPDH	RPS13	RAN3	SAND	TUB	UBQ							sample 38	0.424354			0.369999			0.0232216			0.0132017			1.13408			0.425219			0.0158296			1.44605			0.297418						±0,51	0.51
	TG 1	TG 2	TG 3	TG 4	TG 5	TG 6	TG 7	TG 8	TG 9	TG 10						sample 39	0.45383			0.402462			0.0142654			0.0108149			0.542401			0.448654			0.0103116			1.57548			0.331236						±0,48	0.48
	vs.	vs.	vs.	vs.	vs.	vs.	vs.	vs.	vs.	vs.						sample 40	0.419631			0.853664			0.038352			0.0120576			1.24114			1.0815			4.09335e-05			0.516941			0.987468						±0,49	0.49
	BK	BK	BK	BK	BK	BK	BK	BK	BK	BK						sample 41	0.410342			0.788701			0.04163			0.014808			1.28129			1.09904			0.0197065			0.415241			0.992545						±0,49	0.49
coeff. of corr. [r]	0.75	0.846	0.774	0.627	0.566	0.563	0.712	0.465	0.631							sample 42	0.431539			0.788701			0.0624308			0.034094			1.41721			1.12288			0.0153106			0.413269			0.992545						±0,52	0.52
coeff. of det. [r^2]	0.563	0.716	0.599	0.393	0.32	0.317	0.507	0.216	0.398							sample 43	0.627849			1.21892			0.000184736			0.0175381			1.64422			2.44444			0.0535728			1.05102			1.87464						±0,89	0.89
intercept [CP]	11.5386	2.2677	-14.1315	-8.6395	11.1392	5.3794	-14.3093	16.4844	-1.6253							sample 44	0.976912			1.23714			0.100167			0.0192021			1.6706			2.47081			0.0276348			1.02141			1.87464						±0,88	0.88
slope [CP]	0.6204	0.8771	1.4962	1.3585	0.5161	0.8825	1.6516	0.3568	0.9948							sample 45	0.918589			1.26187			0.244527			0.014808			1.72464			2.53799			0.0269846			0.997379			2.00388						±0,89	0.89
SE [CP]	±1,165	±1,592	±2,589	±3,47	±1,592	±2,671	±3,33	±1,423	±2,572							sample 46	8.20171e-07			0.369999			0.000184736			4.37047e-06			7.05998e-06			2.09392e-06			4.09335e-05			9.80857e-06			3.76555e-05						±0,12	0.12
p-value	0.001	0.001	0.001	0.001	0.001	0.001	0.001	0.001	0.001							sample 47
Power [x-fold]	1.41508	1.54326	2.05815	2.27269	1.31503	1.60553	2.1958	1.18521	1.66555							sample 48	8.20171e-07			0.408479			0.000184736			4.37047e-06			7.05998e-06			2.09392e-06			4.09335e-05			9.80857e-06			3.76555e-05						±0,14	0.14
																sample 49	8.20171e-07			0.836938			0.000184736			4.37047e-06			7.05998e-06			2.09392e-06			4.09335e-05			9.80857e-06			3.76555e-05						±0,28	0.28
Direct support	http://www.wzw.tum.de/gene-quantification			gene.quantification@wzw.tum.de			© 2003 M.W. Pfaffl									sample 50	8.20171e-07			1.00505			0.000184736			4.37047e-06			7.05998e-06			2.09392e-06			4.09335e-05			9.80857e-06			3.76555e-05						±0,34	0.34
																sample 51	8.20171e-07			1.15436			0.000184736			4.37047e-06			7.05998e-06			2.09392e-06			4.09335e-05			9.80857e-06			3.76555e-05						±0,38	0.38
																sample 52	8.20171e-07			1.95019			0.000184736			4.37047e-06			7.05998e-06			2.09392e-06			4.09335e-05			9.80857e-06			3.76555e-05						±0,65	0.65
																sample 53	8.20171e-07			1.68955			0.000184736			4.37047e-06			7.05998e-06			2.09392e-06			4.09335e-05			9.80857e-06			3.76555e-05						±0,56	0.56
																sample 54	8.20171e-07			1.61598			0.000184736			4.37047e-06			7.05998e-06			2.09392e-06			4.09335e-05			9.80857e-06			3.76555e-05						±0,54	0.54
																sample 55	0.396793			1.92404e-05			2.12302			28.7745			0.424927			0.339433			1.74117			0.694501			0.204543						±9,37	9.37
																sample 56	0.39902			0.269588			2.10263			30.9387			0.443353			0.360067			1.6602			0.718043			0.204543						±10,08	10.08
																sample 57	0.198243			0.27634			2.02303			32.0811			0.386219			0.323433			1.58298			0.694501			0.175375						±10,48	10.48
																sample 58	0.200474			0.159576			1.89091			36.422			0.239568			0.255427			1.02628			0.721471			0.180855						±11,96	11.96
																sample 59	0.205012			0.179692			1.76741			34.703			0.246009			0.266628			1.06613			9.80857e-06			0.172698						±11,42	11.42
																sample 60	8.20171e-07			0.174437			1.3425			16.6026			0.264981			0.260967			1.16155			0.684649			0.173586						±5,39	5.39
																sample 61	0.186407			0.154144			1.32961			4.92777			0.289995			0.256801			1.35923			9.80857e-06			0.163226						±1,57	1.57
																sample 62	0.20273			0.158005			1.44325			4.61085			0.283905			0.2527			1.43917			0.674937			0.16156						±1,44	1.44
																sample 63	0.188505			1.92404e-05			1.81932			7.70663			0.299376			0.268062			1.56798			0.255469			0.169191						±2,47	2.47
																sample 64	0.499125			0.14383			1.98436			0.923977			0.312359			0.238219			2.38422			0.255469			0.331236						±0,83	0.83
																sample 65	0.564518			0.158788			1.92775			0.784873			0.293089			0.2527			2.71138			0.279663			0.198345						±0,91	0.91
																sample 66	0.539803			0.138249			2.05252			1.07467			0.324179			0.332226			3.48986			0.286402			0.219768						±1,13	1.13
																sample 67	2.5153			1.40001			9.11357			1.79621			1.40971			1.3332			6.00605			1.02141			1.09412						±2,81	2.81
																sample 68	2.36513			1.31932			10.6863			2.20592			1.55924			1.29791			5.92085			0.937504			1.09975						±3,25	3.25
																sample 69	2.19918			1.143			6.31622			1.47146			1.3801			1.01952			3.48986			0.911094			0.928533						±1,79	1.79
																sample 70	0.306737			0.107954			1.85477			0.46115			0.293089			0.243386			1.98009			0.20521			0.149598						±0,74	0.74
																sample 71	0.320782			0.105839			1.74202			0.489877			0.216593			0.224568			1.952			0.218316			0.154273						±0,72	0.72
																sample 72	0.45383			1.92404e-05			1.82812			0.411127			7.05998e-06			0.234416			3.71274			0.242431			0.18272						±1,23	1.23
																sample 73	2.50126			0.220097			2.41837			3.03871			0.503567			0.168989			4.44927			3.23385			0.372702						±1,59	1.59
																sample 74	2.4873			0.228983			2.47741			2.80912			0.663577			0.223366			4.1623			3.21849			0.386324						±1,49	1.49
																sample 75	3.23561			0.237051			2.75481			2.59688			0.51437			0.172655			4.04505			4.02587			0.374618						±1,66	1.66
																sample 76	1.32159			1.92404e-05			2.83571			2.72551			0.490383			0.164516			3.94986			1.87905			0.443696						±1,4	1.4
																sample 77	1.28512			0.359179			2.99026			2.86052			0.452864			0.151796			3.89383			1.83484			0.41508						±1,38	1.38
																sample 78	1.44538			0.384936			3.06327			2.70909			0.462579			0.155089			4.84749			2.02783			0.452891						±1,59	1.59
																sample 79	2.1505			0.634426			4.50606			4.2368			0.820485			0.276831			5.83686			2.84366			0.740972						±2,02	2.02
																sample 80	1.81814			0.566196			4.57175			4.50073			0.761742			0.256801			6.86278			2.46507			0.689639						±2,31	2.31
																sample 81	1.63475			0.640734			0.000184736			9.3508			0.741797			0.250004			11.4782			2.25181			0.372702						±4,31	4.31
																sample 82
																sample 83
																sample 84
																sample 85
																sample 86
																sample 87
																sample 88
																sample 89
																sample 90
														HKG 1	1.75	sample 91
														HKG 2	1.64	sample 92
														HKG 3	1.62	sample 93
														HKG 4	1.83	sample 94
														HKG 5	1.7	sample 95
														HKG 6	1.71	sample 96
														HKG 7	1.61	sample 97
														HKG 8	1.61	sample 98
														HKG 9	1.67	sample 99
														HKG 10	2	sample 100
[truncated: 206 more columns]

## Sheet: BK vs. TG
Repeated Pair-wise Correlation Analysis of BestKeeper vs. Target Genes.
						print TG data input pages		© 2003 M.W. Pfaffl
CP data input:
	TG 1	TG 2	TG 3	TG 4	TG 5	TG 6	TG 7	TG 8	TG 9	TG 10	n	BestKeeper	Var. [± CP]	Var. [ ± % CP]	Var. [± x-fold]	TG 1	Diff. TG 1 [CP]	Diff. TG 1 [%]	TG 2	Diff. TG 2 [CP]	Diff. TG 2 [%]	TG 3	Diff. TG 3 [CP]	Diff. TG 3 [%]	TG 4	Diff. TG 4 [CP]	Diff. TG 4 [%]	TG 5	Diff. TG 5 [CP]	Diff. TG 5 [%]	TG 6	Diff. TG 6 [CP]	Diff. TG 6 [%]	TG 7	Diff. TG 7 [CP]	Diff. TG 7 [%]	TG 8	Diff. TG 8 [CP]	Diff. TG 8 [%]	TG 9	Diff. TG 9 [CP]	Diff. TG 9 [%]	TG 10	Diff. TG 10 [CP]	Diff. TG 10 [%]
sample 1												25.073	±2,07	±10,86	±10,04
sample 2												25.0771	±9,42	±40,19	±9,67
sample 3												25.1644	±2,09	±10,72	±10,09
sample 4												25.0758	±1,77	±9,24	±6,28
sample 5												24.835	±9,43	±40	±8,98
sample 6												25.1755	±1,77	±9,03	±6,11
sample 7												25.0398	±1,94	±9,71	±6,21
sample 8												24.909	±1,8	±9,29	±4,79
sample 9												24.6607	±9,33	±39,58	±5,86
sample 10												23.34	±8,12	±35,44	±0,66
sample 11												23.27	±8,1	±35,34	±0,64
sample 12												23.18	±8,07	±35,2	±0,61
sample 13												24.06	±8,35	±36,54	±0,95
sample 14												35.13	±11,94	±53,35	±226,23
sample 15												23.65	±8,22	±35,92	±0,77
sample 16												23.21	±8,08	±35,25	±0,62
sample 17												23.1	±8,05	±35,08	±0,59
sample 18												23.21	±8,08	±35,25	±0,62
sample 19												22.874	±10,01	±47,87	±2,83
sample 20												22.9896	±10,4	±47,73	±3,61
sample 21												22.0426	±2,99	±14,62	±3,68
sample 22												22.5051	±3,24	±15,49	±5,31
sample 23												22.6352	±2,99	±14,38	±5,22
sample 24												25.7622	±11,47	±56,82	±5,67
sample 25												21.0973	±4,62	±22,14	±9,69
sample 26												22.0779	±7,53	±39,75	±8,29
sample 27												23.9586	±11,89	±56,15	±9,15
sample 28												23.08	±8,04	±35,05	±0,58
sample 29												23.28	±8,1	±35,35	±0,64
sample 30												23.25	±8,09	±35,31	±0,63
sample 31												23.87	±8,29	±36,25	±0,86
sample 32												23.64	±8,22	±35,9	±0,77
sample 33												23.49	±8,17	±35,67	±0,71
sample 34												32.58	±11,1	±49,48	±64,08
sample 35												31.64	±10,8	±48,05	±40,25
sample 36												23.29	±8,11	±35,37	±0,65
sample 37												19.4402	±8,77	±42,51	±0,6
sample 38												17.7552	±3,57	±18,26	±0,51
sample 39												17.3023	±3,86	±19,89	±0,48
sample 40												19.2201	±7,01	±33,55	±0,49
sample 41												18.4304	±3,47	±17,53	±0,49
sample 42												18.7222	±3,33	±16,54	±0,52
sample 43												20.7844	±6,37	±34,77	±0,89
sample 44												19.6213	±3,61	±17,64	±0,88
sample 45												19.848	±3,57	±17,13	±0,89
sample 46												19.94	±7,05	±30,28	±0,12
sample 47
sample 48												20.14	±7,11	±30,58	±0,14
sample 49												21.59	±7,57	±32,79	±0,28
sample 50												21.96	±7,68	±33,35	±0,34
sample 51												22.24	±7,77	±33,77	±0,38
sample 52												23.3	±8,11	±35,38	±0,65
sample 53												23.01	±8,02	±34,94	±0,56
sample 54												22.92	±7,99	±34,81	±0,54
sample 55												21.6386	±7,73	±35,65	±9,37
sample 56												21.3921	±2,75	±13,27	±10,08
sample 57												21.153	±2,91	±13,92	±10,48
sample 58												20.7871	±3,09	±14,74	±11,96
sample 59												20.4905	±8,32	±35,18	±11,42
sample 60												20.4549	±8,45	±34,35	±5,39
sample 61												20.09	±7,92	±32,99	±1,57
sample 62												20.466	±2,22	±10,45	±1,44
sample 63												20.7355	±7,36	±33,83	±2,47
sample 64												20.4965	±1,98	±9,18	±0,83
sample 65												20.4173	±2,04	±9,62	±0,91
sample 66												20.6061	±2,18	±10,31	±1,13
sample 67												23.2867	±1,62	±8,73	±2,81
sample 68												23.336	±1,71	±9,25	±3,25
sample 69												22.8455	±1,38	±7,4	±1,79
sample 70												19.8903	±2,07	±9,79	±0,74
sample 71												19.8294	±2,07	±9,72	±0,72
sample 72												20.5718	±9,48	±43,05	±1,23
sample 73												21.8593	±2,52	±11,46	±1,59
sample 74												21.9739	±2,35	±10,75	±1,49
sample 75												21.9569	±2,56	±11,57	±1,66
sample 76												22.0539	±7,68	±35,16	±1,4
sample 77												21.7586	±2,23	±10,38	±1,38
sample 78												21.8894	±2,29	±10,6	±1,59
sample 79												22.7404	±2,09	±9,9	±2,02
sample 80												22.6533	±2,21	±10,52	±2,31
sample 81												22.9341	±6,67	±36,39	±4,31
sample 82
sample 83
sample 84
sample 85
sample 86
sample 87
sample 88
sample 89
sample 90
sample 91
sample 92
sample 93
sample 94
sample 95
sample 96
sample 97
sample 98
sample 99
sample 100
Column data:																																															Var [x-fold]
	TG 1	TG 2	TG 3	TG 4	TG 5	TG 6	TG 7	TG 8	TG 9	TG 10		BestKeeper				sample 1																															#DIV/0!
n	0	0	0	0	0	0	0	0	0	0	80	80	n			sample 2																															#DIV/0!		N
geo Mean [CP]											--	22.417	geo Mean [CP]			sample 3																															#DIV/0!		sum
ar Mean [CP]											--	22.5719	ar Mean [CP]			sample 4																															#DIV/0!		mean
min [CP]											0	17.3023	min [CP]			sample 5																															#DIV/0!		sums of X^2 and Y^2
max [CP]											0	35.13	max [CP]			sample 6																															#DIV/0!		SS[X], SS[Y], SC[XY]
std dev [± CP]											--	1.87692	std dev [± CP]			sample 7																															#DIV/0!		variance
CV [% CP]											--	8.31528	CV [% CP]			sample 8																															#DIV/0!		standard deviation
																sample 9																															#DIV/0!
Pearson correlation coefficient ( r )																sample 10																															#DIV/0!		r
																sample 11																															#DIV/0!		r^2
vs.	TG 1	TG 2	TG 3	TG 4	TG 5	TG 6	TG 7	TG 8	TG 9	TG 10						sample 12																															#DIV/0!		intercept
TG 2		-	-	-	-	-	-	-	-	-						sample 13																															#DIV/0!		slope
p-value		-	-	-	-	-	-	-	-	-						sample 14																															#DIV/0!		SE
TG3			-	-	-	-	-	-	-	-						sample 15																															#DIV/0!
p-value			-	-	-	-	-	-	-	-						sample 16																															#DIV/0!
TG 4				-	-	-	-	-	-	-						sample 17																															#DIV/0!
p-value				-	-	-	-	-	-	-						sample 18																															#DIV/0!
TG 5					-	-	-	-	-	-						sample 19																															#DIV/0!
p-value					-	-	-	-	-	-						sample 20																															#DIV/0!
TG 6						-	-	-	-	-						sample 21																															#DIV/0!
p-value						-	-	-	-	-						sample 22																															#DIV/0!
TG 7							-	-	-	-						sample 23																															#DIV/0!
p-value							-	-	-	-						sample 24																															#DIV/0!
TG 8								-	-	-						sample 25																															#DIV/0!
p-value								-	-	-						sample 26																															#DIV/0!
TG 9									-	-						sample 27																															#DIV/0!
p-value									-	-						sample 28																															#DIV/0!
TG10										-						sample 29																															#DIV/0!
p-value										-						sample 30																															#DIV/0!
																sample 31																															#DIV/0!
BestKeeper vs.	TG 1	TG 2	TG 3	TG 4	TG 5	TG 6	TG 7	TG 8	TG 9	TG 10						sample 32																															#DIV/0!
coeff. of corr. [r]																sample 33																															#DIV/0!
p-value																sample 34																															#DIV/0!
																sample 35																															#DIV/0!
																sample 36																															#DIV/0!
Regression Analysis: BestKeeper vs. Target genes																sample 37																															#DIV/0!
																sample 38																															#DIV/0!
	TG 1	TG 2	TG 3	TG 4	TG 5	TG 6	TG 7	TG 8	TG 9	TG 10						sample 39																															#DIV/0!
	vs.	vs.	vs.	vs.	vs.	vs.	vs.	vs.	vs.	vs.						sample 40																															#DIV/0!
	BK	BK	BK	BK	BK	BK	BK	BK	BK	BK						sample 41																															#DIV/0!
coeff. of corr. [r]																sample 42																															#DIV/0!
coeff. of det. [r^2]																sample 43																															#DIV/0!
intercept [CP]																sample 44																															#DIV/0!
slope [CP]																sample 45																															#DIV/0!
SE [CP]																sample 46																															#DIV/0!
p-value																sample 47																															#DIV/0!
Power [x-fold]																sample 48																															#DIV/0!
																sample 49																															#DIV/0!
Direct support	http://www.wzw.tum.de/gene-quantification			gene.quantification@wzw.tum.de			© 2003 M.W. Pfaffl									sample 50																															#DIV/0!
																sample 51																															#DIV/0!
																sample 52																															#DIV/0!
																sample 53																															#DIV/0!
																sample 54																															#DIV/0!
																sample 55																															#DIV/0!
																sample 56																															#DIV/0!
																sample 57																															#DIV/0!
																sample 58																															#DIV/0!
																sample 59																															#DIV/0!
																sample 60																															#DIV/0!
																sample 61																															#DIV/0!
																sample 62																															#DIV/0!
																sample 63																															#DIV/0!
																sample 64																															#DIV/0!
																sample 65																															#DIV/0!
																sample 66																															#DIV/0!
																sample 67																															#DIV/0!
																sample 68																															#DIV/0!
																sample 69																															#DIV/0!
																sample 70																															#DIV/0!
																sample 71																															#DIV/0!
																sample 72																															#DIV/0!
																sample 73																															#DIV/0!
																sample 74																															#DIV/0!
																sample 75																															#DIV/0!
																sample 76																															#DIV/0!
																sample 77																															#DIV/0!
																sample 78																															#DIV/0!
																sample 79																															#DIV/0!
																sample 80																															#DIV/0!
																sample 81																															#DIV/0!
																sample 82																															#DIV/0!
																sample 83																															#DIV/0!
																sample 84																															#DIV/0!
																sample 85																															#DIV/0!
																sample 86																															#DIV/0!
																sample 87																															#DIV/0!
																sample 88																															#DIV/0!
																sample 89																															#DIV/0!
																sample 90																															#DIV/0!
														TG 1	2	sample 91																															#DIV/0!
														TG 2	2	sample 92																															#DIV/0!
														TG 3	2	sample 93																															#DIV/0!
														TG 4	2	sample 94																															#DIV/0!
														TG 5	2	sample 95																															#DIV/0!
														TG 6	2	sample 96																															#DIV/0!
														TG 7	2	sample 97																															#DIV/0!
														TG 8	2	sample 98																															#DIV/0!
														TG 9	2	sample 99																															#DIV/0!
														TG 10	2	sample 100																															#DIV/0!
[truncated: 205 more columns]

## Sheet: Res. Samples
Result - Sample integrity: Variation [InVar] based on selected Housekeeping Genes
		print result pages
	n	BestKeeper	InVar. [± CP]	InVar. [ ± % CP]	InVar. [± x-fold]	InVar. [± CP]	InVar. [ ± % CP]	InVar. [± x-fold]
sample 1	9	25.073	±2,07	±10,86	±10,04	2.07	10.86	10.04
sample 2	8	25.0771	±9,42	±40,19	±9,67	9.42	40.19	9.67
sample 3	9	25.1644	±2,09	±10,72	±10,09	2.09	10.72	10.09
sample 4	9	25.0758	±1,77	±9,24	±6,28	1.77	9.24	6.28
sample 5	8	24.835	±9,43	±40	±8,98	9.43	40	8.98
sample 6	9	25.1755	±1,77	±9,03	±6,11	1.77	9.03	6.11
sample 7	9	25.0398	±1,94	±9,71	±6,21	1.94	9.71	6.21
sample 8	9	24.909	±1,8	±9,29	±4,79	1.8	9.29	4.79
sample 9	8	24.6607	±9,33	±39,58	±5,86	9.33	39.58	5.86
sample 10	1	23.34	±8,12	±35,44	±0,66	8.12	35.44	0.66
sample 11	1	23.27	±8,1	±35,34	±0,64	8.1	35.34	0.64
sample 12	1	23.18	±8,07	±35,2	±0,61	8.07	35.2	0.61
sample 13	1	24.06	±8,35	±36,54	±0,95	8.35	36.54	0.95
sample 14	1	35.13	±11,94	±53,35	±226,23	11.94	53.35	226.23
sample 15	1	23.65	±8,22	±35,92	±0,77	8.22	35.92	0.77
sample 16	1	23.21	±8,08	±35,25	±0,62	8.08	35.25	0.62
sample 17	1	23.1	±8,05	±35,08	±0,59	8.05	35.08	0.59
sample 18	1	23.21	±8,08	±35,25	±0,62	8.08	35.25	0.62
sample 19	7	22.874	±10,01	±47,87	±2,83	10.01	47.87	2.83
sample 20	7	22.9896	±10,4	±47,73	±3,61	10.4	47.73	3.61
sample 21	9	22.0426	±2,99	±14,62	±3,68	2.99	14.62	3.68
sample 22	9	22.5051	±3,24	±15,49	±5,31	3.24	15.49	5.31
sample 23	9	22.6352	±2,99	±14,38	±5,22	2.99	14.38	5.22
sample 24	6	25.7622	±11,47	±56,82	±5,67	11.47	56.82	5.67
sample 25	9	21.0973	±4,62	±22,14	±9,69	4.62	22.14	9.69
sample 26	8	22.0779	±7,53	±39,75	±8,29	7.53	39.75	8.29
sample 27	6	23.9586	±11,89	±56,15	±9,15	11.89	56.15	9.15
sample 28	1	23.08	±8,04	±35,05	±0,58	8.04	35.05	0.58
sample 29	1	23.28	±8,1	±35,35	±0,64	8.1	35.35	0.64
sample 30	1	23.25	±8,09	±35,31	±0,63	8.09	35.31	0.63
sample 31	1	23.87	±8,29	±36,25	±0,86	8.29	36.25	0.86
sample 32	1	23.64	±8,22	±35,9	±0,77	8.22	35.9	0.77
sample 33	1	23.49	±8,17	±35,67	±0,71	8.17	35.67	0.71
sample 34	1	32.58	±11,1	±49,48	±64,08	11.1	49.48	64.08
sample 35	1	31.64	±10,8	±48,05	±40,25	10.8	48.05	40.25
sample 36	1	23.29	±8,11	±35,37	±0,65	8.11	35.37	0.65
sample 37	7	19.4402	±8,77	±42,51	±0,6	8.77	42.51	0.6
sample 38	9	17.7552	±3,57	±18,26	±0,51	3.57	18.26	0.51
sample 39	9	17.3023	±3,86	±19,89	±0,48	3.86	19.89	0.48
sample 40	8	19.2201	±7,01	±33,55	±0,49	7.01	33.55	0.49
sample 41	9	18.4304	±3,47	±17,53	±0,49	3.47	17.53	0.49
sample 42	9	18.7222	±3,33	±16,54	±0,52	3.33	16.54	0.52
sample 43	8	20.7844	±6,37	±34,77	±0,89	6.37	34.77	0.89
sample 44	9	19.6213	±3,61	±17,64	±0,88	3.61	17.64	0.88
sample 45	9	19.848	±3,57	±17,13	±0,89	3.57	17.13	0.89
sample 46	1	19.94	±7,05	±30,28	±0,12	7.05	30.28	0.12
sample 47	0
sample 48	1	20.14	±7,11	±30,58	±0,14	7.11	30.58	0.14
sample 49	1	21.59	±7,57	±32,79	±0,28	7.57	32.79	0.28
sample 50	1	21.96	±7,68	±33,35	±0,34	7.68	33.35	0.34
sample 51	1	22.24	±7,77	±33,77	±0,38	7.77	33.77	0.38
sample 52	1	23.3	±8,11	±35,38	±0,65	8.11	35.38	0.65
sample 53	1	23.01	±8,02	±34,94	±0,56	8.02	34.94	0.56
sample 54	1	22.92	±7,99	±34,81	±0,54	7.99	34.81	0.54
sample 55	8	21.6386	±7,73	±35,65	±9,37	7.73	35.65	9.37
sample 56	9	21.3921	±2,75	±13,27	±10,08	2.75	13.27	10.08
sample 57	9	21.153	±2,91	±13,92	±10,48	2.91	13.92	10.48
sample 58	9	20.7871	±3,09	±14,74	±11,96	3.09	14.74	11.96
sample 59	8	20.4905	±8,32	±35,18	±11,42	8.32	35.18	11.42
sample 60	8	20.4549	±8,45	±34,35	±5,39	8.45	34.35	5.39
sample 61	8	20.09	±7,92	±32,99	±1,57	7.92	32.99	1.57
sample 62	9	20.466	±2,22	±10,45	±1,44	2.22	10.45	1.44
sample 63	8	20.7355	±7,36	±33,83	±2,47	7.36	33.83	2.47
sample 64	9	20.4965	±1,98	±9,18	±0,83	1.98	9.18	0.83
sample 65	9	20.4173	±2,04	±9,62	±0,91	2.04	9.62	0.91
sample 66	9	20.6061	±2,18	±10,31	±1,13	2.18	10.31	1.13
sample 67	9	23.2867	±1,62	±8,73	±2,81	1.62	8.73	2.81
sample 68	9	23.336	±1,71	±9,25	±3,25	1.71	9.25	3.25
sample 69	9	22.8455	±1,38	±7,4	±1,79	1.38	7.4	1.79
sample 70	9	19.8903	±2,07	±9,79	±0,74	2.07	9.79	0.74
sample 71	9	19.8294	±2,07	±9,72	±0,72	2.07	9.72	0.72
sample 72	7	20.5718	±9,48	±43,05	±1,23	9.48	43.05	1.23
sample 73	9	21.8593	±2,52	±11,46	±1,59	2.52	11.46	1.59
sample 74	9	21.9739	±2,35	±10,75	±1,49	2.35	10.75	1.49
sample 75	9	21.9569	±2,56	±11,57	±1,66	2.56	11.57	1.66
sample 76	8	22.0539	±7,68	±35,16	±1,4	7.68	35.16	1.4
sample 77	9	21.7586	±2,23	±10,38	±1,38	2.23	10.38	1.38
sample 78	9	21.8894	±2,29	±10,6	±1,59	2.29	10.6	1.59
sample 79	9	22.7404	±2,09	±9,9	±2,02	2.09	9.9	2.02
sample 80	9	22.6533	±2,21	±10,52	±2,31	2.21	10.52	2.31
sample 81	8	22.9341	±6,67	±36,39	±4,31	6.67	36.39	4.31
sample 82	0
sample 83	0
sample 84	0
sample 85	0
sample 86	0
sample 87	0
sample 88	0
sample 89	0
sample 90	0
sample 91	0
sample 92	0
sample 93	0
sample 94	0
sample 95	0
sample 96	0
sample 97	0
sample 98	0
sample 99	0
sample 100	0
		BestKeeper
n		80
geo Mean [CP]		22.417
ar Mean [CP]		22.5719
min [CP]		17.3023
max [CP]		35.13
std dev [± CP]		1.87692
CV [% CP]		8.31528

## Sheet: Res. Genes
Result - Genes: Repeated Pair-wise Correlation Analysis & Regression Analysis of BestKeeper vs. Housekeeping Genes
	print result pages
CP data of housekeeping Genes:											CP data of Target Genes:
	ACT	CYP	EF1alpha	GAPDH	RPS13	RAN3	SAND	TUB	UBQ
	HKG 1	HKG 2	HKG 3	HKG 4	HKG 5	HKG 6	HKG 7	HKG 8	HKG 9	HKG 10		TG 1	TG 2	TG 3	TG 4	TG 5	TG 6	TG 7	TG 8	TG 9	TG 10		BestKeeper
n	52	76	48	50	53	52	50	50	54	0	n	0	0	0	0	0	0	0	0	0	0		80	n
geo Mean [CP]	25.0417	21.9498	17.8195	20.4208	22.3529	24.374	21.2155	24.2155	19.8646		geo Mean [CP]												22.417	geo Mean [CP]
ar Mean [CP]	25.1025	22.127	18.345	20.9312	22.4328	24.5715	21.798	24.2682	20.1204		ar Mean [CP]												22.5719	ar Mean [CP]
min [CP]	22.04	17.41	9.01	12.93	19.47	20.86	11.61	20.89	16.16		min [CP]												17.3023	min [CP]
max [CP]	27.63	35.13	23.2	26.37	25.71	30.3	28.12	27.14	25.9		max [CP]												35.13	max [CP]
std dev [± CP]	1.5826	1.96059	3.18896	3.67496	1.70041	2.84408	3.72584	1.26009	2.89527		std dev [± CP]												1.87692	std dev [± CP]
CV [% CP]	6.30454	8.86061	17.3833	17.5573	7.57999	11.5747	17.0926	5.19234	14.3897		CV [% CP]												8.31528	CV [% CP]
min [x-fold]	-5.3646	-9.4483	-70.0999	-92.4654	-4.61696	-6.5878	-96.9779	-4.87306	-6.68457		min [x-fold]												15.7366	min [x-fold]
max [x-fold]	4.25643	678.702	13.406	36.422	5.93807	24.0294	26.7931	4.02587	22.0895		max [x-fold]												944.004	max [x-fold]
std dev [± x-fold]	2.42455	2.99569	5.95715	7.81907	2.58978	4.91157	8.0449	2.02418	5.05429		std dev [± x-fold]												2.74928	std dev [± x-fold]
Pearson correlation coefficient ( r )											Pearson correlation coefficient ( r )
vs.	HKG 1	HKG 2	HKG 3	HKG 4	HKG 5	HKG 6	HKG 7	HKG 8	HKG 9	HKG 10	vs.	TG 1	TG 2	TG 3	TG 4	TG 5	TG 6	TG 7	TG 8	TG 9	TG 10
HKG 2	0.683	-	-	-	-	-	-	-	-	-	TG 2		-	-	-	-	-	-	-	-	-
p-value	0.001	-	-	-	-	-	-	-	-	-	p-value		-	-	-	-	-	-	-	-	-
HKG 3	0.366	0.001	-	-	-	-	-	-	-	-	TG3			-	-	-	-	-	-	-	-
p-value	0.0113536	0.992069	-	-	-	-	-	-	-	-	p-value			-	-	-	-	-	-	-	-
HKG 4	0.107	-0.14	0.859	-	-	-	-	-	-	-	TG 4				-	-	-	-	-	-	-
p-value	0.469092	0.35235	0.001	-	-	-	-	-	-	-	p-value				-	-	-	-	-	-	-
HKG 5	0.726	0.931	-2.84	-0.253	-	-	-	-	-	-	TG 5					-	-	-	-	-	-
p-value	0.001	1.14864e-22	#NUM!	0.0798972	-	-	-	-	-	-	p-value					-	-	-	-	-	-
HKG 6	0.579	0.862	-0.005	-0.19	0.914	-	-	-	-	-	TG 6						-	-	-	-	-
p-value	0.001	0.001	0.976203	0.1967	0.001	-	-	-	-	-	p-value						-	-	-	-	-
HKG 7	0.348	-0.02	0.967	0.849	-0.109	-0.154	-	-	-	-	TG 7							-	-	-	-
p-value	0.0152701	0.897159	0.001	0.001	0.456993	0.294679	-	-	-	-	p-value							-	-	-	-
HKG 8	0.717	0.434	0.125	0.162	0.407	0.226	0.171	-	-	-	TG 8								-	-	-
p-value	0.001	0.00262324	0.411123	0.277182	0.00365085	0.123269	0.256356	-	-	-	p-value								-	-	-
HKG 9	0.738	0.888	0.077	-0.161	0.954	0.959	-0.061	0.409	-	-	TG 9									-	-
p-value	0.001	0.001	0.605557	0.264091	0.001	0.001	0.67636	0.00323423	-	-	p-value									-	-
HKG 10										-	TG10										-
p-value										-	p-value										-
BestKeeper vs.	HKG 1	HKG 2	HKG 3	HKG 4	HKG 5	HKG 6	HKG 7	HKG 8	HKG 9	HKG 10	BestKeeper vs.	TG 1	TG 2	TG 3	TG 4	TG 5	TG 6	TG 7	TG 8	TG 9	TG 10
coeff. of corr. [r]	0.75	0.846	0.774	0.627	0.566	0.563	0.712	0.465	0.631		coeff. of corr. [r]
p-value	0.001	0.001	0.001	0.001	0.001	0.001	0.001	0.001	0.001		p-value
Regression Analysis: HKG vs. BestKeeper											Regression Analysis: TG vs. BestKeeper
	ACT	CYP	EF1alpha	GAPDH	RPS13	RAN3	SAND	TUB	UBQ
	HKG 1	HKG 2	HKG 3	HKG 4	HKG 5	HKG 6	HKG 7	HKG 8	HKG 9	HKG 10		TG 1	TG 2	TG 3	TG 4	TG 5	TG 6	TG 7	TG 8	TG 9	TG 10
	vs.	vs.	vs.	vs.	vs.	vs.	vs.	vs.	vs.	vs.		vs.	vs.	vs.	vs.	vs.	vs.	vs.	vs.	vs.	vs.
	BK	BK	BK	BK	BK	BK	BK	BK	BK	BK		BK	BK	BK	BK	BK	BK	BK	BK	BK	BK
coeff. of corr. [r]	0.75	0.846	0.774	0.627	0.566	0.563	0.712	0.465	0.631		coeff. of corr. [r]
coeff. of det. [r^2]	0.563	0.716	0.599	0.393	0.32	0.317	0.507	0.216	0.398		coeff. of det. [r^2]
intercept [CP]	11.5386	2.2677	-14.1315	-8.6395	11.1392	5.3794	-14.3093	16.4844	-1.6253		intercept [CP]
slope [CP]	0.6204	0.8771	1.4962	1.3585	0.5161	0.8825	1.6516	0.3568	0.9948		slope [CP]
SE [CP]	±1,165	±1,592	±2,589	±3,47	±1,592	±2,671	±3,33	±1,423	±2,572		SE [CP]
p-value	0.001	0.001	0.001	0.001	0.001	0.001	0.001	0.001	0.001		p-value
Power of HKG [x-fold]	1.41508	1.54326	2.05815	2.27269	1.31503	1.60553	2.1958	1.18521	1.66555		Power of TG [x-fold]
